# Supplementary material for: In-situ self-assembly of hole transport monolayer during crystallization for efficient single-crystal perovskite solar cells
Source: Nat Commun. 2025 Aug 6;16:7245. doi: 10.1038/s41467-025-62393-7 (PMC12328746; doi:10.1038/s41467-025-62393-7)
Supplement: Supplementary file 3 — Supplementary Data 1 [file 41467_2025_62393_MOESM3_ESM.txt]

Supplementary Data 1
Atomic coordinates of the optimized computational model of MeO-2PACz molecule on ITO(111) plane
ITO111_MeO2PACz
1
    14.3921003342000002    0.0000000000000000    0.0000000000000000
    -7.1960501671000001   12.4639245031999994    0.0000000000000000
     0.0000000000000000    0.0000000000000000   30.0000000000000000
  O      In      Sn     C      H       N      P           
 101     60      4     16     18       1      1
Selective dynamics
Direct
  0.9271100160000003  0.8980200290000013  0.1830700040000011   F   F   F
  0.5983882652946945  0.2273637882971531  0.3841969651885800   T   T   T
  0.5937700269999979  0.2313600029999989  0.0851399969999989   F   F   F
  0.2659710482682903  0.5685793571973957  0.2823967094679027   T   T   T
  0.3836199940000000  0.2215300049999982  0.0793699990000007   F   F   F
  0.0535415211494428  0.5535939120374530  0.2789016381741911   T   T   T
  0.7169600129999978  0.8881999850000000  0.1772899930000023   F   F   F
  0.3783650047899101  0.2172163295514243  0.3765209556600326   T   T   T
  0.8590300079999977  0.4818499980000013  0.0938199980000007   F   F   F
  0.5235998597146296  0.8110269671992556  0.2918284646551170   T   T   T
  0.1923599989999971  0.1485199930000007  0.1917400060000034   F   F   F
  0.8562894426195160  0.4727385617433749  0.3933959474696587   T   T   T
  0.6088500019999969  0.9520099759999994  0.0762799979999969   F   F   F
  0.2753873004248517  0.2846263754687331  0.2751395893714862   T   T   T
  0.9421799779999986  0.6186699869999970  0.1742099969999984   F   F   F
  0.6062400410747510  0.9559021714861003  0.3798580883911372   T   T   T
  0.4349800049999999  0.3611400129999964  0.1830700040000011   F   F   F
  0.1076815902777666  0.7007195902091560  0.3831062132075337   T   T   T
  0.1016499999999994  0.6944699880000016  0.0851399969999989   F   F   F
  0.7686491314403595  0.0264091164030279  0.2838004651140992   T   T   T
  0.1114699990000005  0.4941399989999979  0.0793699990000007   F   F   F
  0.7824385371101270  0.8296230230365823  0.2747614228694428   T   T   T
  0.4448100030000006  0.1608099939999974  0.1772899930000023   F   F   F
  0.1119187658508788  0.4839664307257138  0.3804629198556944   T   T   T
  0.8511599899999993  0.7092400189999992  0.0938199980000007   F   F   F
  0.5159746223107962  0.0429207525963899  0.2934046340669640   T   T   T
  0.1844899949999999  0.3759000000000015  0.1917400060000034   F   F   F
  0.8631527662181483  0.7158646358201732  0.3927562351963456   T   T   T
  0.3810000120000012  0.9888899919999972  0.0762799979999969   F   F   F
  0.0490788733456392  0.3207674800120043  0.2727001140645122   T   T   T
  0.7143300179999983  0.6555600169999991  0.1742099969999984   F   F   F
  0.3766728830452201  0.9803887638755584  0.3797152034636389   T   T   T
  0.9718700049999995  0.4059000020000028  0.1830700040000011   F   F   F
  0.6291344023319275  0.7348329169412593  0.3829894005018332   T   T   T
  0.6385400300000015  0.7392299770000008  0.0851399969999989   F   F   F
  0.3025060402777914  0.0718406984918153  0.2819189201523789   T   T   T
  0.8388599749999983  0.9493799809999999  0.0793699990000007   F   F   F
  0.5038967045715014  0.2795049322230545  0.2773220729368247   T   T   T
  0.1721899960000002  0.6160500049999982  0.1772899930000023   F   F   F
  0.8453638273736580  0.9527707116096186  0.3772660937071359   T   T   T
  0.6237699989999967  0.4739699960000010  0.0938199980000007   F   F   F
  0.2901679049162464  0.8050044376966634  0.2924803463793910   T   T   T
  0.9570999740000019  0.1406400050000016  0.1917400060000034   F   F   F
  0.6232699909177983  0.4744748065798774  0.3946579943012445   T   T   T
  0.3441100120000016  0.7241600159999990  0.0762799979999969   F   F   F
  0.0040605960504125  0.0511687915245184  0.2719371479949815   T   T   T
  0.6774399880000033  0.3908199970000013  0.1742099969999984   F   F   F
  0.3528667855880265  0.7268333676810549  0.3787279031857443   T   T   T
  0.9621999860000017  0.8786799909999985  0.0331999989999971   F   F   F
  0.6295261939373302  0.2113493407133597  0.2299823136597666   T   T   T
  0.2955299910000022  0.5453500149999968  0.1311299950000020   F   F   F
  0.9614539692647308  0.8746606162647322  0.3240368681081500   T   T   T
  0.5056800249999966  0.5551699999999968  0.1368999930000001   F   F   F
  0.1737064156333771  0.8931309377912955  0.3376839722941247   T   T   T
  0.1723500040000019  0.8885099889999992  0.0389800000000022   F   F   F
  0.8374000439587564  0.2217539930945605  0.2356917778562345   T   T   T
  0.0302700009999981  0.2948600049999968  0.1224500020000008   F   F   F
  0.6989109491131678  0.6276766582895010  0.3226261086205808   T   T   T
  0.6969400050000019  0.6281899809999985  0.0245200000000025   F   F   F
  0.3607144576790842  0.9589544461184967  0.2215117858115060   T   T   T
  0.2804599999999979  0.8246999979999998  0.1399800029999980   F   F   F
  0.9493670247173505  0.1619907316941221  0.3428030841563857   T   T   T
  0.9471200110000026  0.1580300030000004  0.0420599990000028   F   F   F
  0.6136584508975829  0.4914046979484638  0.2388812287534960   T   T   T
  0.4543200139999968  0.4155699909999981  0.0331999989999971   F   F   F
  0.1212262044714494  0.7498184907675827  0.2300777583868788   T   T   T
  0.7876600029999992  0.0822399999999988  0.1311299950000020   F   F   F
  0.4585721424680371  0.4151369101734069  0.3299945302129648   T   T   T
  0.7778300049999984  0.2825599909999994  0.1368999930000001   F   F   F
  0.4408168272962942  0.6141083556146208  0.3317780610409748   T   T   T
  0.4444999990000014  0.6158900260000024  0.0389800000000022   F   F   F
  0.1027598682201628  0.9447795321052211  0.2373429394981932   T   T   T
  0.0381500009999982  0.0674699989999965  0.1224500020000008   F   F   F
  0.6999413003697852  0.4045995467766505  0.3213047527270337   T   T   T
  0.7048100230000003  0.4007999900000030  0.0245200000000025   F   F   F
  0.3760046946185199  0.7292786205477295  0.2223167166976625   T   T   T
  0.5083100200000032  0.7878100280000027  0.1399800029999980   F   F   F
  0.1686936348872230  0.1170944424208036  0.3420778095123773   T   T   T
  0.1749700009999984  0.1211400030000007  0.0420599990000028   F   F   F
  0.8407797553039982  0.4543357831034338  0.2388766655384543   T   T   T
  0.9174399970000024  0.3708100019999989  0.0331999989999971   F   F   F
  0.5789006185902662  0.7014871466047359  0.2321165243658153   T   T   T
  0.2507700029999995  0.0374700019999992  0.1311299950000020   F   F   F
  0.9173095989240098  0.3690890464134083  0.3288205148840162   T   T   T
  0.0504399989999982  0.8273199799999986  0.1368999930000001   F   F   F
  0.7211588519767109  0.1588239147975829  0.3383156678915130   T   T   T
  0.7171099780000034  0.1606599990000035  0.0389800000000022   F   F   F
  0.3873887448423969  0.5004911180352638  0.2367444337382333   T   T   T
  0.2655400040000018  0.3027299940000034  0.1224500020000008   F   F   F
  0.9326639236602738  0.6302708322602547  0.3200037249568907   T   T   T
  0.9322000149999994  0.6360700130000012  0.0245200000000025   F   F   F
  0.5988169433647799  0.9705804886878231  0.2218844825765229   T   T   T
  0.5451899769999997  0.0525499990000000  0.1399800029999980   F   F   F
  0.2176684466066831  0.3896798240211726  0.3382826659923944   T   T   T
  0.2118600009999980  0.3858799930000032  0.0420599990000028   F   F   F
  0.8830492955826732  0.7244519846857912  0.2396556038814688   T   T   T
  0.2645621370100281  0.3244832787945079  0.4223564518436047   T   T   T
  0.4480439306902508  0.5044291213887430  0.4242964101153720   T   T   T
  0.2797480344543174  0.5092119369199580  0.4348709314167051   T   T   T
  0.2440101875015974  0.4705916799759664  0.7307668929247252   T   T   T
  0.7192856156394764  0.3903692984372411  0.6535891171234763   T   T   T
  0.8726599809999982  0.9943699840000022  0.1504299939999996   F   F   F
  0.5359967898113178  0.3190557852126247  0.3508235394467361   T   T   T
  0.5393300060000001  0.3276999890000027  0.0525100010000017   F   F   F
  0.2049646814377827  0.6612159128971392  0.2491762591175271   T   T   T
  0.8499799969999984  0.4490000010000017  0.1637600059999968   F   F   F
  0.5200768526134912  0.7875201686348059  0.3646754955907889   T   T   T
  0.5166400069999995  0.7823399899999970  0.0658399980000013   F   F   F
  0.1817457264725426  0.1153796530707864  0.2634107234048579   T   T   T
  0.3386400039999984  0.2103500070000024  0.1504299939999996   F   F   F
  0.0062826903757618  0.5410616785490127  0.3549645624859417   T   T   T
  0.0052999999999983  0.5436800120000029  0.0525100010000017   F   F   F
  0.6718286970618181  0.8776346052714361  0.2486380739498152   T   T   T
  0.8840000029999970  0.7330300209999976  0.1637600059999968   F   F   F
  0.5469081926879796  0.0649523065296722  0.3650789034559074   T   T   T
  0.5506700279999990  0.0663599969999993  0.0658399980000013   F   F   F
  0.2198392813596933  0.3995909327891123  0.2631374297073498   T   T   T
  0.1226600039999965  0.4603500070000024  0.1504299939999996   F   F   F
  0.7884150174631910  0.7901943312544243  0.3550133577231652   T   T   T
  0.7893300060000001  0.7936800120000029  0.0525100010000017   F   F   F
  0.4559711320909622  0.1257617048852364  0.2486278463423897   T   T   T
  0.5999799969999984  0.4830299910000022  0.1637600059999968   F   F   F
  0.2689878617329893  0.8130588857273359  0.3643576803433515   T   T   T
  0.2666400069999995  0.8163599969999993  0.0658399980000013   F   F   F
  0.9307966891357342  0.1505708264048748  0.2626966744698656   T   T   T
  0.0166400000000024  0.7823399899999970  0.0658399980000013   F   F   F
  0.6828031502246540  0.1162049233743538  0.2658636058383018   T   T   T
  0.3499799969999984  0.4490000010000017  0.1637600059999968   F   F   F
  0.0150150683656145  0.7740390845665762  0.3603263872586657   T   T   T
  0.0393299979999995  0.3276999890000027  0.0525100010000017   F   F   F
  0.7065162946487725  0.6596969689765089  0.2509762539716193   T   T   T
  0.3726600110000007  0.9943699840000022  0.1504299939999996   F   F   F
  0.0442126101456340  0.3328671214423511  0.3460069634996115   T   T   T
  0.5506700279999990  0.5663599969999993  0.0658399980000013   F   F   F
  0.2158980369247815  0.8983572248965862  0.2653260058536918   T   T   T
  0.8840000029999970  0.2330300059999999  0.1637600059999968   F   F   F
  0.5498585898646230  0.5680131239088023  0.3631266816319724   T   T   T
  0.0052999999999983  0.0436800009999985  0.0525100010000017   F   F   F
  0.6702834925133716  0.3762217728839233  0.2500837386133313   T   T   T
  0.3386400039999984  0.7103499769999999  0.1504299939999996   F   F   F
  0.9990464924975991  0.0387361063940655  0.3466292473164376   T   T   T
  0.0999799969999984  0.9830300209999976  0.1637600059999968   F   F   F
  0.7634486263482940  0.3203207564857118  0.3610123680621873   T   T   T
  0.2893300060000001  0.2936800120000029  0.0525100010000017   F   F   F
  0.9577975654856742  0.6244862050571565  0.2499527027452146   T   T   T
  0.6226599809999982  0.9603499769999999  0.1504299939999996   F   F   F
  0.2914902849561898  0.2924054380051450  0.3515832054996403   T   T   T
  0.1113199959999989  0.2216899989999987  0.1571000069999968   F   F   F
  0.7850735202372836  0.5574389134835773  0.3606458754106014   T   T   T
  0.1113199959999989  0.7216899989999987  0.1571000069999968   F   F   F
  0.7716848287271744  0.0432712211752458  0.3564058609538919   T   T   T
  0.6113200189999972  0.2216899989999987  0.1571000069999968   F   F   F
  0.2755722079040129  0.5617786823616778  0.3565637698121366   T   T   T
  0.6113200189999972  0.7216899989999987  0.1571000069999968   F   F   F
  0.2892711218431723  0.0579277311520211  0.3549774602465803   T   T   T
  0.7779899840000013  0.5550199750000004  0.0591700000000017   F   F   F
  0.4443819733286534  0.8893141805453876  0.2572035849280775   T   T   T
  0.7779899840000013  0.0550200010000026  0.0591700000000017   F   F   F
  0.4453488678640103  0.3867877722946942  0.2570747198563809   T   T   T
  0.2779900130000001  0.0550200010000026  0.0591700000000017   F   F   F
  0.9449930147285307  0.3896641559316495  0.2564153681361540   T   T   T
  0.7666400069999995  0.3163599969999993  0.0658399980000013   F   F   F
  0.4331943202061839  0.6504156069126501  0.2647781606383536   T   T   T
  0.2779900130000001  0.5550199750000004  0.0591700000000017   F   F   F
  0.9416270639315159  0.8861930590842850  0.2552635002176575   T   T   T
  0.6559663727284598  0.4181966328130409  0.6290948131117673   T   T   T
  0.6684639374050938  0.4399456475749683  0.5829727545732299   T   T   T
  0.6017308452973803  0.4688546191935702  0.5603142958778894   T   T   T
  0.5226999289089533  0.4761808601244076  0.5844053029410614   T   T   T
  0.5087650148557835  0.4529187456762755  0.6309311787135315   T   T   T
  0.5756689935927471  0.4240094416363657  0.6531429173427232   T   T   T
  0.3865768114479408  0.5010202041731253  0.6069687134907055   T   T   T
  0.3028168484481897  0.5231812467656050  0.6095843133425446   T   T   T
  0.2540372825395574  0.5135482264237620  0.6509827583129267   T   T   T
  0.2883738660502584  0.4817956222026779  0.6891301347872351   T   T   T
  0.3722471536865722  0.4592174243286505  0.6864138596332932   T   T   T
  0.4215409799564275  0.4686085363526946  0.6453394712136235   T   T   T
  0.4304781192927004  0.5251526102692693  0.5250010370028116   T   T   T
  0.3456317740265218  0.4213002355148111  0.5019713466308647   T   T   T
  0.1594709578876831  0.4942203120545642  0.7356925582220417   T   T   T
  0.8103002796137445  0.3957565845085890  0.6322413720662646   T   T   T
  0.7305971340313514  0.4347349398935514  0.5643061455637387   T   T   T
  0.6133186372547939  0.4862050764016074  0.5246968506189982   T   T   T
  0.5678039697569338  0.4067537264534660  0.6887833874067649   T   T   T
  0.2754898402701230  0.5483073275245974  0.5804809853187943   T   T   T
  0.1890613585243891  0.5313834632096330  0.6532837940595511   T   T   T
  0.3972272183236247  0.4349640865110924  0.7164729111283129   T   T   T
  0.5065043226111300  0.5593965516711566  0.5065823049028069   T   T   T
  0.4055188530854891  0.5859630081199655  0.5245122950957306   T   T   T
  0.3674154296690108  0.3583889857779042  0.5056595552103189   T   T   T
  0.2660227242074197  0.3902471912906150  0.5172314642412268   T   T   T
  0.0892616393553020  0.4405453347021459  0.7151065493263061   T   T   T
  0.1368159957739905  0.4807988554416711  0.7709668463047971   T   T   T
  0.1861106609514325  0.5783649851140945  0.7270014091458038   T   T   T
  0.8517601908539429  0.3762926622153134  0.6580742690361525   T   T   T
  0.7869071460224629  0.3370534357944895  0.6048571973689824   T   T   T
  0.8647716493569276  0.4769623196022869  0.6191667127649005   T   T   T
  0.2003985765214953  0.4723813947275033  0.4332822858529426   T   T   T
  0.6184704452542229  0.4675558207086011  0.4270046684217609   T   T   T
  0.4493237942511148  0.5067311780546174  0.5705607928238222   T   T   T
  0.3358719038573109  0.4347643333525892  0.4426037335101861   T   T   T
