# Supplementary material for: In-situ self-assembly of hole transport monolayer during crystallization for efficient single-crystal perovskite solar cells
Source: Nat Commun. 2025 Aug 6;16:7245. doi: 10.1038/s41467-025-62393-7 (PMC12328746; doi:10.1038/s41467-025-62393-7)
Supplement: Supplementary file 4 — Supplementary Data 2 [file 41467_2025_62393_MOESM4_ESM.xlsx]

## Sheet: 9 Supplementary Data 2  MeO2PAC
Supplementary Data 2: MeO-2PACz on ITO(111) crystallographic information file information
#======================================================================
# CRYSTAL DATA
#----------------------------------------------------------------------
data_VESTA_phase_1
_chemical_name_common ' O In Sn C H N P '
_cell_length_a 14.392100
_cell_length_b 14.392100
_cell_length_c 30.000000
_cell_angle_alpha 90.000000
_cell_angle_beta 90.000000
_cell_angle_gamma 120.000000
_cell_volume 5381.461560
_space_group_name_H-M_alt 'P 1'
_space_group_IT_number 1
loop_
_space_group_symop_operation_xyz
'x, y, z'
loop_
_atom_site_label
_atom_site_occupancy
_atom_site_fract_x
_atom_site_fract_y
_atom_site_fract_z
_atom_site_adp_type
_atom_site_U_iso_or_equiv
_atom_site_type_symbol
O1 1.0 0.927110 0.898020 0.183070 Uiso ? O
O2 1.0 0.598388 0.227364 0.384197 Uiso ? O
O3 1.0 0.593770 0.231360 0.085140 Uiso ? O
O4 1.0 0.265971 0.568579 0.282397 Uiso ? O
O5 1.0 0.383620 0.221530 0.079370 Uiso ? O
O6 1.0 0.053542 0.553594 0.278902 Uiso ? O
O7 1.0 0.716960 0.888200 0.177290 Uiso ? O
O8 1.0 0.378365 0.217216 0.376521 Uiso ? O
O9 1.0 0.859030 0.481850 0.093820 Uiso ? O
O10 1.0 0.523600 0.811027 0.291828 Uiso ? O
O11 1.0 0.192360 0.148520 0.191740 Uiso ? O
O12 1.0 0.856289 0.472739 0.393396 Uiso ? O
O13 1.0 0.608850 0.952010 0.076280 Uiso ? O
O14 1.0 0.275387 0.284626 0.275140 Uiso ? O
O15 1.0 0.942180 0.618670 0.174210 Uiso ? O
O16 1.0 0.606240 0.955902 0.379858 Uiso ? O
O17 1.0 0.434980 0.361140 0.183070 Uiso ? O
O18 1.0 0.107682 0.700720 0.383106 Uiso ? O
O19 1.0 0.101650 0.694470 0.085140 Uiso ? O
O20 1.0 0.768649 0.026409 0.283800 Uiso ? O
O21 1.0 0.111470 0.494140 0.079370 Uiso ? O
O22 1.0 0.782439 0.829623 0.274761 Uiso ? O
O23 1.0 0.444810 0.160810 0.177290 Uiso ? O
O24 1.0 0.111919 0.483966 0.380463 Uiso ? O
O25 1.0 0.851160 0.709240 0.093820 Uiso ? O
O26 1.0 0.515975 0.042921 0.293405 Uiso ? O
O27 1.0 0.184490 0.375900 0.191740 Uiso ? O
O28 1.0 0.863153 0.715865 0.392756 Uiso ? O
O29 1.0 0.381000 0.988890 0.076280 Uiso ? O
O30 1.0 0.049079 0.320767 0.272700 Uiso ? O
O31 1.0 0.714330 0.655560 0.174210 Uiso ? O
O32 1.0 0.376673 0.980389 0.379715 Uiso ? O
O33 1.0 0.971870 0.405900 0.183070 Uiso ? O
O34 1.0 0.629134 0.734833 0.382989 Uiso ? O
O35 1.0 0.638540 0.739230 0.085140 Uiso ? O
O36 1.0 0.302506 0.071841 0.281919 Uiso ? O
O37 1.0 0.838860 0.949380 0.079370 Uiso ? O
O38 1.0 0.503897 0.279505 0.277322 Uiso ? O
O39 1.0 0.172190 0.616050 0.177290 Uiso ? O
O40 1.0 0.845364 0.952771 0.377266 Uiso ? O
O41 1.0 0.623770 0.473970 0.093820 Uiso ? O
O42 1.0 0.290168 0.805004 0.292480 Uiso ? O
O43 1.0 0.957100 0.140640 0.191740 Uiso ? O
O44 1.0 0.623270 0.474475 0.394658 Uiso ? O
O45 1.0 0.344110 0.724160 0.076280 Uiso ? O
O46 1.0 0.004061 0.051169 0.271937 Uiso ? O
O47 1.0 0.677440 0.390820 0.174210 Uiso ? O
O48 1.0 0.352867 0.726833 0.378728 Uiso ? O
O49 1.0 0.962200 0.878680 0.033200 Uiso ? O
O50 1.0 0.629526 0.211349 0.229982 Uiso ? O
O51 1.0 0.295530 0.545350 0.131130 Uiso ? O
O52 1.0 0.961454 0.874661 0.324037 Uiso ? O
O53 1.0 0.505680 0.555170 0.136900 Uiso ? O
O54 1.0 0.173706 0.893131 0.337684 Uiso ? O
O55 1.0 0.172350 0.888510 0.038980 Uiso ? O
O56 1.0 0.837400 0.221754 0.235692 Uiso ? O
O57 1.0 0.030270 0.294860 0.122450 Uiso ? O
O58 1.0 0.698911 0.627677 0.322626 Uiso ? O
O59 1.0 0.696940 0.628190 0.024520 Uiso ? O
O60 1.0 0.360714 0.958954 0.221512 Uiso ? O
O61 1.0 0.280460 0.824700 0.139980 Uiso ? O
O62 1.0 0.949367 0.161991 0.342803 Uiso ? O
O63 1.0 0.947120 0.158030 0.042060 Uiso ? O
O64 1.0 0.613658 0.491405 0.238881 Uiso ? O
O65 1.0 0.454320 0.415570 0.033200 Uiso ? O
O66 1.0 0.121226 0.749819 0.230078 Uiso ? O
O67 1.0 0.787660 0.082240 0.131130 Uiso ? O
O68 1.0 0.458572 0.415137 0.329995 Uiso ? O
O69 1.0 0.777830 0.282560 0.136900 Uiso ? O
O70 1.0 0.440817 0.614108 0.331778 Uiso ? O
O71 1.0 0.444500 0.615890 0.038980 Uiso ? O
O72 1.0 0.102760 0.944780 0.237343 Uiso ? O
O73 1.0 0.038150 0.067470 0.122450 Uiso ? O
O74 1.0 0.699941 0.404600 0.321305 Uiso ? O
O75 1.0 0.704810 0.400800 0.024520 Uiso ? O
O76 1.0 0.376005 0.729279 0.222317 Uiso ? O
O77 1.0 0.508310 0.787810 0.139980 Uiso ? O
O78 1.0 0.168694 0.117094 0.342078 Uiso ? O
O79 1.0 0.174970 0.121140 0.042060 Uiso ? O
O80 1.0 0.840780 0.454336 0.238877 Uiso ? O
O81 1.0 0.917440 0.370810 0.033200 Uiso ? O
O82 1.0 0.578901 0.701487 0.232117 Uiso ? O
O83 1.0 0.250770 0.037470 0.131130 Uiso ? O
O84 1.0 0.917310 0.369089 0.328821 Uiso ? O
O85 1.0 0.050440 0.827320 0.136900 Uiso ? O
O86 1.0 0.721159 0.158824 0.338316 Uiso ? O
O87 1.0 0.717110 0.160660 0.038980 Uiso ? O
O88 1.0 0.387389 0.500491 0.236744 Uiso ? O
O89 1.0 0.265540 0.302730 0.122450 Uiso ? O
O90 1.0 0.932664 0.630271 0.320004 Uiso ? O
O91 1.0 0.932200 0.636070 0.024520 Uiso ? O
O92 1.0 0.598817 0.970581 0.221884 Uiso ? O
O93 1.0 0.545190 0.052550 0.139980 Uiso ? O
O94 1.0 0.217668 0.389680 0.338283 Uiso ? O
O95 1.0 0.211860 0.385880 0.042060 Uiso ? O
O96 1.0 0.883049 0.724452 0.239656 Uiso ? O
O97 1.0 0.264562 0.324483 0.422356 Uiso ? O
O98 1.0 0.448044 0.504429 0.424296 Uiso ? O
O99 1.0 0.279748 0.509212 0.434871 Uiso ? O
O100 1.0 0.244010 0.470592 0.730767 Uiso ? O
O101 1.0 0.719286 0.390369 0.653589 Uiso ? O
In1 1.0 0.872660 0.994370 0.150430 Uiso ? In
In2 1.0 0.535997 0.319056 0.350824 Uiso ? In
In3 1.0 0.539330 0.327700 0.052510 Uiso ? In
In4 1.0 0.204965 0.661216 0.249176 Uiso ? In
In5 1.0 0.849980 0.449000 0.163760 Uiso ? In
In6 1.0 0.520077 0.787520 0.364675 Uiso ? In
In7 1.0 0.516640 0.782340 0.065840 Uiso ? In
In8 1.0 0.181746 0.115380 0.263411 Uiso ? In
In9 1.0 0.338640 0.210350 0.150430 Uiso ? In
In10 1.0 0.006283 0.541062 0.354965 Uiso ? In
In11 1.0 0.005300 0.543680 0.052510 Uiso ? In
In12 1.0 0.671829 0.877635 0.248638 Uiso ? In
In13 1.0 0.884000 0.733030 0.163760 Uiso ? In
In14 1.0 0.546908 0.064952 0.365079 Uiso ? In
In15 1.0 0.550670 0.066360 0.065840 Uiso ? In
In16 1.0 0.219839 0.399591 0.263137 Uiso ? In
In17 1.0 0.122660 0.460350 0.150430 Uiso ? In
In18 1.0 0.788415 0.790194 0.355013 Uiso ? In
In19 1.0 0.789330 0.793680 0.052510 Uiso ? In
In20 1.0 0.455971 0.125762 0.248628 Uiso ? In
In21 1.0 0.599980 0.483030 0.163760 Uiso ? In
In22 1.0 0.268988 0.813059 0.364358 Uiso ? In
In23 1.0 0.266640 0.816360 0.065840 Uiso ? In
In24 1.0 0.930797 0.150571 0.262697 Uiso ? In
In25 1.0 0.016640 0.782340 0.065840 Uiso ? In
In26 1.0 0.682803 0.116205 0.265864 Uiso ? In
In27 1.0 0.349980 0.449000 0.163760 Uiso ? In
In28 1.0 0.015015 0.774039 0.360326 Uiso ? In
In29 1.0 0.039330 0.327700 0.052510 Uiso ? In
In30 1.0 0.706516 0.659697 0.250976 Uiso ? In
In31 1.0 0.372660 0.994370 0.150430 Uiso ? In
In32 1.0 0.044213 0.332867 0.346007 Uiso ? In
In33 1.0 0.550670 0.566360 0.065840 Uiso ? In
In34 1.0 0.215898 0.898357 0.265326 Uiso ? In
In35 1.0 0.884000 0.233030 0.163760 Uiso ? In
In36 1.0 0.549859 0.568013 0.363127 Uiso ? In
In37 1.0 0.005300 0.043680 0.052510 Uiso ? In
In38 1.0 0.670283 0.376222 0.250084 Uiso ? In
In39 1.0 0.338640 0.710350 0.150430 Uiso ? In
In40 1.0 0.999047 0.038736 0.346629 Uiso ? In
In41 1.0 0.099980 0.983030 0.163760 Uiso ? In
In42 1.0 0.763449 0.320321 0.361012 Uiso ? In
In43 1.0 0.289330 0.293680 0.052510 Uiso ? In
In44 1.0 0.957798 0.624486 0.249953 Uiso ? In
In45 1.0 0.622660 0.960350 0.150430 Uiso ? In
In46 1.0 0.291490 0.292405 0.351583 Uiso ? In
In47 1.0 0.111320 0.221690 0.157100 Uiso ? In
In48 1.0 0.785074 0.557439 0.360646 Uiso ? In
In49 1.0 0.111320 0.721690 0.157100 Uiso ? In
In50 1.0 0.771685 0.043271 0.356406 Uiso ? In
In51 1.0 0.611320 0.221690 0.157100 Uiso ? In
In52 1.0 0.275572 0.561779 0.356564 Uiso ? In
In53 1.0 0.611320 0.721690 0.157100 Uiso ? In
In54 1.0 0.289271 0.057928 0.354977 Uiso ? In
In55 1.0 0.777990 0.555020 0.059170 Uiso ? In
In56 1.0 0.444382 0.889314 0.257204 Uiso ? In
In57 1.0 0.777990 0.055020 0.059170 Uiso ? In
In58 1.0 0.445349 0.386788 0.257075 Uiso ? In
In59 1.0 0.277990 0.055020 0.059170 Uiso ? In
In60 1.0 0.944993 0.389664 0.256415 Uiso ? In
Sn1 1.0 0.766640 0.316360 0.065840 Uiso ? Sn
Sn2 1.0 0.433194 0.650416 0.264778 Uiso ? Sn
Sn3 1.0 0.277990 0.555020 0.059170 Uiso ? Sn
Sn4 1.0 0.941627 0.886193 0.255264 Uiso ? Sn
C1 1.0 0.655966 0.418197 0.629095 Uiso ? C
C2 1.0 0.668464 0.439946 0.582973 Uiso ? C
C3 1.0 0.601731 0.468855 0.560314 Uiso ? C
C4 1.0 0.522700 0.476181 0.584405 Uiso ? C
C5 1.0 0.508765 0.452919 0.630931 Uiso ? C
C6 1.0 0.575669 0.424009 0.653143 Uiso ? C
C7 1.0 0.386577 0.501020 0.606969 Uiso ? C
C8 1.0 0.302817 0.523181 0.609584 Uiso ? C
C9 1.0 0.254037 0.513548 0.650983 Uiso ? C
C10 1.0 0.288374 0.481796 0.689130 Uiso ? C
C11 1.0 0.372247 0.459217 0.686414 Uiso ? C
C12 1.0 0.421541 0.468609 0.645339 Uiso ? C
C13 1.0 0.430478 0.525153 0.525001 Uiso ? C
C14 1.0 0.345632 0.421300 0.501971 Uiso ? C
C15 1.0 0.159471 0.494220 0.735693 Uiso ? C
C16 1.0 0.810300 0.395757 0.632241 Uiso ? C
H1 1.0 0.730597 0.434735 0.564306 Uiso ? H
H2 1.0 0.613319 0.486205 0.524697 Uiso ? H
H3 1.0 0.567804 0.406754 0.688783 Uiso ? H
H4 1.0 0.275490 0.548307 0.580481 Uiso ? H
H5 1.0 0.189061 0.531383 0.653284 Uiso ? H
H6 1.0 0.397227 0.434964 0.716473 Uiso ? H
H7 1.0 0.506504 0.559397 0.506582 Uiso ? H
H8 1.0 0.405519 0.585963 0.524512 Uiso ? H
H9 1.0 0.367415 0.358389 0.505660 Uiso ? H
H10 1.0 0.266023 0.390247 0.517231 Uiso ? H
H11 1.0 0.089262 0.440545 0.715107 Uiso ? H
H12 1.0 0.136816 0.480799 0.770967 Uiso ? H
H13 1.0 0.186111 0.578365 0.727001 Uiso ? H
H14 1.0 0.851760 0.376293 0.658074 Uiso ? H
H15 1.0 0.786907 0.337053 0.604857 Uiso ? H
H16 1.0 0.864772 0.476962 0.619167 Uiso ? H
H17 1.0 0.200399 0.472381 0.433282 Uiso ? H
H18 1.0 0.618470 0.467556 0.427005 Uiso ? H
N1 1.0 0.449324 0.506731 0.570561 Uiso ? N
P1 1.0 0.335872 0.434764 0.442604 Uiso ? P
