# Supplementary material for: In-situ self-assembly of hole transport monolayer during crystallization for efficient single-crystal perovskite solar cells
Source: Nat Commun. 2025 Aug 6;16:7245. doi: 10.1038/s41467-025-62393-7 (PMC12328746; doi:10.1038/s41467-025-62393-7)
Supplement: Supplementary file 7 — Source data [file 41467_2025_62393_MOESM7_ESM.xlsx]

## Sheet: Figure 1D
MeO-2PACz from SSSC	MeO-2PACz from SSSC			ITO from ASSC	ITO from ASSC			MeO-2PACz from ASSC	MeO-2PACz from ASSC
2θ	Intensity (arb. units)			2θ	Intensity (arb. units)			2θ	Intensity (arb. units)
5.00367	0.00166			5.00367	0.00343			5.00168	0.00045665
5.0168	0.0013			5.0168	0.00336			5.00825	0.00039957
5.02993	0.00173			5.02993	0.00376			5.01481	0.00051373
5.04306	0.00209			5.04306	0.00409			5.02138	0.00085621
5.05619	0.00191			5.05619	0.00402			5.02794	0.00045665
5.06932	0.00169			5.06932	0.00251			5.03451	0.00062789
5.08245	0.00195			5.08245	0.00343			5.04107	0.00039957
5.09558	0.0022			5.09558	0.00396			5.04764	0.00045665
5.10871	0.00191			5.10871	0.0027			5.0542	0.00108
5.12184	0.00195			5.12184	0.0029			5.06077	0.00039957
5.13497	0.00123			5.13497	0.00343			5.06733	0.00034249
5.1481	0.00187			5.1481	0.00343			5.0739	0.00074205
5.16123	0.00177			5.16123	0.00336			5.08046	0.00051373
5.17436	0.00177			5.17436	0.00336			5.08703	0.00074205
5.18749	0.00159			5.18749	0.00277			5.09359	0.00051373
5.20062	0.00213			5.20062	0.00297			5.10016	0.00057081
5.21375	0.00126			5.21375	0.0029			5.10672	0.00051373
5.22688	0.00144			5.22688	0.00336			5.11329	0.00057081
5.24001	0.00177			5.24001	0.00303			5.11986	0.00074205
5.25314	0.0022			5.25314	0.0033			5.12642	0.00051373
5.26627	0.00108			5.26627	0.00323			5.13299	0.00057081
5.2794	0.00191			5.2794	0.00264			5.13955	0.00045665
5.29253	0.00159			5.29253	0.0031			5.14612	0.00045665
5.30566	0.00166			5.30566	0.00231			5.15268	0.00068497
5.31879	0.00137			5.31879	0.00303			5.15925	0.00057081
5.33192	0.00137			5.33192	0.00264			5.16581	0.00062789
5.34505	0.0018			5.34505	0.0035			5.17238	0.00068497
5.35818	0.00133			5.35818	0.00323			5.17894	0.00068497
5.37131	0.00195			5.37131	0.00323			5.18551	0.00103
5.38444	0.00148			5.38444	0.0031			5.19207	0.00068497
5.39757	0.00169			5.39757	0.00323			5.19864	0.00062789
5.4107	0.00155			5.4107	0.00264			5.2052	0.00062789
5.42383	0.00155			5.42383	0.00369			5.21177	0.00051373
5.43696	0.00184			5.43696	0.00297			5.21833	0.00034249
5.45009	0.00159			5.45009	0.00402			5.2249	0.00034249
5.46323	0.00133			5.46323	0.00343			5.23146	0.00034249
5.47636	0.00108			5.47636	0.00277			5.23803	0.00062789
5.48949	0.00223			5.48949	0.00317			5.24459	0.00045665
5.50262	0.00162			5.50262	0.00336			5.25116	0.00091329
5.51575	0.00166			5.51575	0.00303			5.25772	0.00074205
5.52888	0.00162			5.52888	0.00264			5.26429	0.00057081
5.54201	0.00155			5.54201	0.0033			5.27085	0.00068497
5.55514	0.00148			5.55514	0.0029			5.27742	0.00085621
5.56827	0.0018			5.56827	0.00277			5.28398	0.00103
5.5814	0.0018			5.5814	0.00323			5.29055	0.00045665
5.59453	0.00166			5.59453	0.00402			5.29711	0.00068497
5.60766	0.0018			5.60766	0.00264			5.30368	0.00085621
5.62079	0.00173			5.62079	0.0033			5.31024	0.00062789
5.63392	0.00202			5.63392	0.00303			5.31681	0.0002854
5.64705	0.00169			5.64705	0.00297			5.32337	0.00062789
5.66018	0.00159			5.66018	0.00396			5.32994	0.00085621
5.67331	0.00184			5.67331	0.00244			5.3365	0.00045665
5.68644	0.00137			5.68644	0.00317			5.34307	0.00068497
5.69957	0.00227			5.69957	0.00369			5.34964	0.00062789
5.7127	0.00223			5.7127	0.00297			5.3562	0.00039957
5.72583	0.00137			5.72583	0.0029			5.36277	0.00074205
5.73896	0.00162			5.73896	0.00303			5.36933	0.00068497
5.75209	0.0018			5.75209	0.00284			5.3759	0.00057081
5.76522	0.00166			5.76522	0.00264			5.38246	0.00022832
5.77835	0.00126			5.77835	0.0027			5.38903	0.00062789
5.79148	0.00155			5.79148	0.00264			5.39559	0.00051373
5.80461	0.00205			5.80461	0.0027			5.40216	0.00074205
5.81774	0.00148			5.81774	0.00284			5.40872	0.00074205
5.83087	0.00162			5.83087	0.00224			5.41529	0.00051373
5.844	0.00159			5.844	0.0029			5.42185	0.00034249
5.85713	0.0013			5.85713	0.0035			5.42842	0.00034249
5.87026	0.00177			5.87026	0.0031			5.43498	0.00057081
5.88339	0.00166			5.88339	0.00264			5.44155	0.00045665
5.89652	0.00155			5.89652	0.0031			5.44811	0.00057081
5.90965	0.00144			5.90965	0.0031			5.45468	0.00068497
5.92278	0.00209			5.92278	0.00264			5.46124	0.00022832
5.93592	0.00148			5.93592	0.00317			5.46781	0.00079913
5.94905	0.00202			5.94905	0.00363			5.47437	0.00034249
5.96218	0.0018			5.96218	0.0029			5.48094	0.00062789
5.97531	0.00162			5.97531	0.0035			5.4875	0.00057081
5.98844	0.00108			5.98844	0.00297			5.49407	0.00034249
6.00157	0.00162			6.00157	0.00211			5.50063	0.00045665
6.0147	0.00126			6.0147	0.0027			5.5072	0.0002854
6.02783	0.00115			6.02783	0.00356			5.51376	0.0002854
6.04096	0.00151			6.04096	0.00264			5.52033	0.00034249
6.05409	0.00159			6.05409	0.00303			5.52689	0.00051373
6.06722	0.00173			6.06722	0.00264			5.53346	0.00051373
6.08035	0.00195			6.08035	0.00317			5.54002	0.00068497
6.09348	0.0018			6.09348	0.0029			5.54659	0.00068497
6.10661	0.00144			6.10661	0.00303			5.55315	0.00074205
6.11974	0.0013			6.11974	0.00264			5.55972	0.00057081
6.13287	0.00126			6.13287	0.00224			5.56628	0.00039957
6.146	0.00173			6.146	0.00231			5.57285	0.00039957
6.15913	0.00202			6.15913	0.00376			5.57942	0.00057081
6.17226	0.00155			6.17226	0.0027			5.58598	0.00085621
6.18539	0.00108			6.18539	0.00277			5.59255	0.00057081
6.19852	0.0018			6.19852	0.00244			5.59911	0.00079913
6.21165	0.00144			6.21165	0.00277			5.60568	0.00039957
6.22478	0.00169			6.22478	0.00257			5.61224	0.00103
6.23791	0.00162			6.23791	0.00204			5.61881	0.00057081
6.25104	0.00133			6.25104	0.00303			5.62537	0.00057081
6.26417	0.00162			6.26417	0.00185			5.63194	0.00051373
6.2773	0.00159			6.2773	0.00297			5.6385	0.00051373
6.29043	0.00166			6.29043	0.00244			5.64507	0.00074205
6.30356	0.00137			6.30356	0.0029			5.65163	0.00034249
6.31669	0.00126			6.31669	0.00251			5.6582	0.0002854
6.32982	0.00144			6.32982	0.00251			5.66476	0.00108
6.34295	0.00123			6.34295	0.00251			5.67133	0.00062789
6.35608	0.00162			6.35608	0.00303			5.67789	0.00085621
6.36921	0.00144			6.36921	0.0031			5.68446	0.00045665
6.38234	0.0013			6.38234	0.00257			5.69102	0.00051373
6.39548	0.00123			6.39548	0.00257			5.69759	0.00068497
6.40861	0.00123			6.40861	0.00396			5.70415	0.00022832
6.42174	0.00177			6.42174	0.00231			5.71072	0.00085621
6.43487	0.00177			6.43487	0.00277			5.71728	0.00022832
6.448	0.00148			6.448	0.00198			5.72385	0.00057081
6.46113	0.00162			6.46113	0.00231			5.73041	0.00045665
6.47426	0.00123			6.47426	0.00257			5.73698	0.00068497
6.48739	0.00173			6.48739	0.0031			5.74354	0.00039957
6.50052	0.00155			6.50052	0.00284			5.75011	0.00062789
6.51365	0.00137			6.51365	0.00237			5.75667	0.00057081
6.52678	0.00144			6.52678	0.00284			5.76324	0.00045665
6.53991	0.00137			6.53991	0.00343			5.7698	0.00079913
6.55304	0.00184			6.55304	0.00231			5.77637	0.00079913
6.56617	0.00112			6.56617	0.0029			5.78293	0.00045665
6.5793	0.00155			6.5793	0.00277			5.7895	0.00039957
6.59243	0.00162			6.59243	0.00323			5.79606	0.00062789
6.60556	0.00173			6.60556	0.0029			5.80263	0.00057081
6.61869	0.00119			6.61869	0.00257			5.80919	0.00062789
6.63182	0.00112			6.63182	0.0035			5.81576	0.00074205
6.64495	0.00162			6.64495	0.00277			5.82233	0.00062789
6.65808	0.00101			6.65808	0.00284			5.82889	0.00062789
6.67121	0.00133			6.67121	0.0027			5.83546	0.00091329
6.68434	0.00166			6.68434	0.00237			5.84202	0.00051373
6.69747	0.00155			6.69747	0.00284			5.84859	0.00051373
6.7106	0.00123			6.7106	0.00277			5.85515	0.00057081
6.72373	0.0018			6.72373	0.00297			5.86172	0.00068497
6.73686	0.00144			6.73686	0.0029			5.86828	0.00079913
6.74999	0.00159			6.74999	0.00218			5.87485	0.00017124
6.76312	0.00137			6.76312	0.00251			5.88141	0.00062789
6.77625	0.00151			6.77625	0.00204			5.88798	0.00045665
6.78938	0.00126			6.78938	0.00211			5.89454	0.00079913
6.80251	0.00155			6.80251	0.0027			5.90111	0.00051373
6.81564	0.00148			6.81564	0.00317			5.90767	0.00034249
6.82877	0.00133			6.82877	0.0033			5.91424	0.00039957
6.8419	0.0013			6.8419	0.00244			5.9208	0.0002854
6.85503	0.00126			6.85503	0.0027			5.92737	0.00045665
6.86817	0.00173			6.86817	0.00277			5.93393	0.00057081
6.8813	0.00177			6.8813	0.00244			5.9405	0.00039957
6.89443	0.00159			6.89443	0.00251			5.94706	0.00062789
6.90756	0.0013			6.90756	0.00264			5.95363	0.00051373
6.92069	0.00151			6.92069	0.00297			5.96019	0.00062789
6.93382	0.00166			6.93382	0.0027			5.96676	0.00039957
6.94695	0.00148			6.94695	0.0031			5.97332	0.00051373
6.96008	0.00144			6.96008	0.00264			5.97989	0.00057081
6.97321	0.00159			6.97321	0.00204			5.98645	0.00103
6.98634	0.00133			6.98634	0.00152			5.99302	0.00011416
6.99947	0.00159			6.99947	0.00237			5.99958	0.00051373
7.0126	0.00123			7.0126	0.00284			6.00615	0.00062789
7.02573	0.00141			7.02573	0.00297			6.01271	0.00034249
7.03886	0.00144			7.03886	0.0027			6.01928	0.00051373
7.05199	0.00195			7.05199	0.0027			6.02584	0.00068497
7.06512	0.00162			7.06512	0.00303			6.03241	0.00057081
7.07825	0.00216			7.07825	0.00211			6.03897	0.00074205
7.09138	0.00159			7.09138	0.00257			6.04554	0.00039957
7.10451	0.00173			7.10451	0.00231			6.05211	0.00051373
7.11764	0.00155			7.11764	0.0031			6.05867	0.00091329
7.13077	0.0018			7.13077	0.00277			6.06524	0.00034249
7.1439	0.0018			7.1439	0.00264			6.0718	0.00068497
7.15703	0.00159			7.15703	0.00251			6.07837	0.00062789
7.17016	0.00137			7.17016	0.00231			6.08493	0.00039957
7.18329	0.00169			7.18329	0.00277			6.0915	0.00062789
7.19642	0.00162			7.19642	0.00297			6.09806	0.00057081
7.20955	0.00202			7.20955	0.00244			6.10463	0.00068497
7.22268	0.00148			7.22268	0.00251			6.11119	0.00079913
7.23581	0.00148			7.23581	0.00211			6.11776	0.00057081
7.24894	0.00144			7.24894	0.00257			6.12432	0.00039957
7.26207	0.00086483			7.26207	0.00218			6.13089	0.00062789
7.2752	0.00173			7.2752	0.00244			6.13745	0.00062789
7.28833	0.00184			7.28833	0.00277			6.14402	0.00085621
7.30146	0.00137			7.30146	0.00158			6.15058	0.00051373
7.31459	0.00162			7.31459	0.00257			6.15715	0.00051373
7.32773	0.00119			7.32773	0.00237			6.16371	0.00045665
7.34086	0.00144			7.34086	0.00244			6.17028	0.00022832
7.35399	0.0013			7.35399	0.00171			6.17684	0.00057081
7.36712	0.00144			7.36712	0.00264			6.18341	0.00045665
7.38025	0.00166			7.38025	0.00244			6.18997	0.00034249
7.39338	0.00148			7.39338	0.00251			6.19654	0.00045665
7.40651	0.00126			7.40651	0.00251			6.2031	0.00034249
7.41964	0.00195			7.41964	0.0035			6.20967	0.00045665
7.43277	0.00162			7.43277	0.00284			6.21623	0.00062789
7.4459	0.00162			7.4459	0.00323			6.2228	0.00039957
7.45903	0.00169			7.45903	0.00191			6.22936	0.00079913
7.47216	0.00151			7.47216	0.00231			6.23593	0.00057081
7.48529	0.00159			7.48529	0.00277			6.24249	0.00074205
7.49842	0.00119			7.49842	0.0029			6.24906	0.00045665
7.51155	0.0013			7.51155	0.00323			6.25562	0.00045665
7.52468	0.00162			7.52468	0.00251			6.26219	0.00051373
7.53781	0.00133			7.53781	0.00284			6.26875	0.00085621
7.55094	0.00101			7.55094	0.00224			6.27532	0.00074205
7.56407	0.0013			7.56407	0.00251			6.28189	0.00062789
7.5772	0.00159			7.5772	0.0029			6.28845	0.0002854
7.59033	0.00137			7.59033	0.00211			6.29502	0.00074205
7.60346	0.00137			7.60346	0.00277			6.30158	0.00062789
7.61659	0.00137			7.61659	0.00264			6.30815	0.00085621
7.62972	0.00126			7.62972	0.00218			6.31471	0.00057081
7.64285	0.00159			7.64285	0.00165			6.32128	0.00034249
7.65598	0.00151			7.65598	0.00152			6.32784	0.00034249
7.66911	0.00119			7.66911	0.00303			6.33441	0.00039957
7.68224	0.0013			7.68224	0.00284			6.34097	0.0002854
7.69537	0.0009369			7.69537	0.00303			6.34754	0.00022832
7.7085	0.00155			7.7085	0.00257			6.3541	0.0002854
7.72163	0.00137			7.72163	0.00284			6.36067	0.00062789
7.73476	0.00169			7.73476	0.00244			6.36723	0.00034249
7.74789	0.00141			7.74789	0.00224			6.3738	0.00068497
7.76102	0.00159			7.76102	0.00191			6.38036	0.00039957
7.77415	0.00144			7.77415	0.0031			6.38693	0.00039957
7.78729	0.00141			7.78729	0.00237			6.39349	0.00057081
7.80042	0.0013			7.80042	0.00284			6.40006	0.00051373
7.81355	0.00148			7.81355	0.00224			6.40662	0.00051373
7.82668	0.00144			7.82668	0.00264			6.41319	0.0002854
7.83981	0.00166			7.83981	0.00191			6.41975	0.00039957
7.85294	0.00123			7.85294	0.0031			6.42632	0.00045665
7.86607	0.00133			7.86607	0.00284			6.43288	0.00068497
7.8792	0.0013			7.8792	0.00251			6.43945	0.00062789
7.89233	0.00137			7.89233	0.00303			6.44601	0.00017124
7.90546	0.00137			7.90546	0.00218			6.45258	0.00057081
7.91859	0.00148			7.91859	0.00198			6.45914	0.00057081
7.93172	0.00141			7.93172	0.00204			6.46571	0.00022832
7.94485	0.00148			7.94485	0.00191			6.47227	0.0002854
7.95798	0.00195			7.95798	0.00297			6.47884	0.00062789
7.97111	0.0013			7.97111	0.00251			6.4854	0.00062789
7.98424	0.00141			7.98424	0.00171			6.49197	0.00057081
7.99737	0.00112			7.99737	0.00264			6.49853	0.00091329
8.0105	0.00133			8.0105	0.00224			6.5051	0.00091329
8.02363	0.00151			8.02363	0.00244			6.51167	0.00034249
8.03676	0.0013			8.03676	0.00323			6.51823	0.00051373
8.04989	0.00173			8.04989	0.00369			6.5248	0.00039957
8.06302	0.00101			8.06302	0.00224			6.53136	0.00017124
8.07615	0.00112			8.07615	0.00191			6.53793	0.00062789
8.08928	0.0008288			8.08928	0.00264			6.54449	0.00062789
8.10241	0.0013			8.10241	0.00198			6.55106	0.00034249
8.11554	0.00155			8.11554	0.00218			6.55762	0.00022832
8.12867	0.00155			8.12867	0.00297			6.56419	0.00079913
8.1418	0.00173			8.1418	0.00251			6.57075	0.00074205
8.15493	0.0013			8.15493	0.00218			6.57732	0.00068497
8.16806	0.00155			8.16806	0.00204			6.58388	0.00062789
8.18119	0.0009369			8.18119	0.00178			6.59045	0.00051373
8.19432	0.00141			8.19432	0.00204			6.59701	0.00057081
8.20745	0.00144			8.20745	0.00284			6.60358	0.00062789
8.22058	0.00155			8.22058	0.0029			6.61014	0.00051373
8.23371	0.00144			8.23371	0.00336			6.61671	0.00051373
8.24684	0.00133			8.24684	0.00363			6.62327	0.00034249
8.25998	0.00144			8.25998	0.00264			6.62984	0.00062789
8.27311	0.00144			8.27311	0.00224			6.6364	0.00034249
8.28624	0.00141			8.28624	0.00237			6.64297	0.00062789
8.29937	0.00126			8.29937	0.00218			6.64953	0.00022832
8.3125	0.00126			8.3125	0.00284			6.6561	0.00051373
8.32563	0.00112			8.32563	0.00152			6.66266	0.00074205
8.33876	0.00097294			8.33876	0.00231			6.66923	0.00022832
8.35189	0.00133			8.35189	0.0027			6.67579	0.00057081
8.36502	0.00141			8.36502	0.0029			6.68236	0.00051373
8.37815	0.00133			8.37815	0.00178			6.68892	0.00079913
8.39128	0.00148			8.39128	0.00317			6.69549	0.00022832
8.40441	0.00133			8.40441	0.00317			6.70205	0.00057081
8.41754	0.00155			8.41754	0.00218			6.70862	0.00045665
8.43067	0.00137			8.43067	0.00178			6.71518	0.00039957
8.4438	0.00144			8.4438	0.00303			6.72175	0.00062789
8.45693	0.00155			8.45693	0.00284			6.72831	0.00068497
8.47006	0.00159			8.47006	0.00218			6.73488	0.00034249
8.48319	0.0009369			8.48319	0.00257			6.74145	0.00039957
8.49632	0.00141			8.49632	0.00237			6.74801	0.00051373
8.50945	0.00216			8.50945	0.00145			6.75458	0.00045665
8.52258	0.00191			8.52258	0.00158			6.76114	0.00068497
8.53571	0.00137			8.53571	0.00211			6.76771	0.00062789
8.54884	0.00148			8.54884	0.00237			6.77427	0.00091329
8.56197	0.00159			8.56197	0.00218			6.78084	0.00062789
8.5751	0.00086483			8.5751	0.00303			6.7874	0.00034249
8.58823	0.00105			8.58823	0.00185			6.79397	0.00074205
8.60136	0.00151			8.60136	0.00224			6.80053	0.00034249
8.61449	0.00177			8.61449	0.00224			6.8071	0.00091329
8.62762	0.00105			8.62762	0.00211			6.81366	0.0002854
8.64075	0.00119			8.64075	0.00211			6.82023	0.00085621
8.65388	0.00126			8.65388	0.00224			6.82679	0.00039957
8.66701	0.00112			8.66701	0.00303			6.83336	0.00097038
8.68014	0.00119			8.68014	0.00145			6.83992	0.00057081
8.69327	0.00123			8.69327	0.00224			6.84649	0.00074205
8.7064	0.00144			8.7064	0.00191			6.85305	0.00051373
8.71954	0.00126			8.71954	0.00218			6.85962	0.00034249
8.73267	0.00112			8.73267	0.00211			6.86618	0.00045665
8.7458	0.00148			8.7458	0.00191			6.87275	0.00051373
8.75893	0.00126			8.75893	0.00277			6.87931	0.00062789
8.77206	0.00079276			8.77206	0.00171			6.88588	0.00051373
8.78519	0.00126			8.78519	0.00251			6.89244	0.00045665
8.79832	0.00090087			8.79832	0.00237			6.89901	0.00062789
8.81145	0.0009369			8.81145	0.00277			6.90557	0.00062789
8.82458	0.00123			8.82458	0.00231			6.91214	0.00079913
8.83771	0.00137			8.83771	0.00171			6.9187	0.00045665
8.85084	0.00151			8.85084	0.00231			6.92527	0.00062789
8.86397	0.00155			8.86397	0.00244			6.93183	0.00039957
8.8771	0.00133			8.8771	0.00237			6.9384	0.00085621
8.89023	0.00119			8.89023	0.00244			6.94496	0.00051373
8.90336	0.00141			8.90336	0.00204			6.95153	0.00039957
8.91649	0.00119			8.91649	0.00244			6.95809	0.00045665
8.92962	0.00126			8.92962	0.00211			6.96466	0.00039957
8.94275	0.00123			8.94275	0.00171			6.97122	0.00068497
8.95588	0.00144			8.95588	0.00237			6.97779	0.00039957
8.96901	0.00141			8.96901	0.00257			6.98436	0.00062789
8.98214	0.00144			8.98214	0.00277			6.99092	0.00017124
8.99527	0.00148			8.99527	0.00297			6.99749	0.00057081
9.0084	0.00159			9.0084	0.0029			7.00405	0.00057081
9.02153	0.00148			9.02153	0.00224			7.01062	0.00051373
9.03466	0.00137			9.03466	0.00185			7.01718	0.00079913
9.04779	0.00115			9.04779	0.00224			7.02375	0.00011416
9.06092	0.0013			9.06092	0.00171			7.03031	0.00097038
9.07405	0.00123			9.07405	0.00218			7.03688	0.0002854
9.08718	0.00137			9.08718	0.00211			7.04344	0.00034249
9.10031	0.00126			9.10031	0.0035			7.05001	0.00039957
9.11344	0.00115			9.11344	0.00264			7.05657	0.00062789
9.12657	0.00144			9.12657	0.00264			7.06314	0.00062789
9.1397	0.00101			9.1397	0.00317			7.0697	0.00062789
9.15283	0.00108			9.15283	0.00198			7.07627	0.00039957
9.16596	0.00101			9.16596	0.00231			7.08283	0.00057081
9.1791	0.00112			9.1791	0.00198			7.0894	0.00068497
9.19223	0.00126			9.19223	0.00224			7.09596	0.00074205
9.20536	0.00097294			9.20536	0.00158			7.10253	0.0002854
9.21849	0.00115			9.21849	0.00198			7.10909	0.00062789
9.23162	0.00123			9.23162	0.00244			7.11566	0.00034249
9.24475	0.00144			9.24475	0.00244			7.12222	0.00051373
9.25788	0.00148			9.25788	0.00224			7.12879	0.00045665
9.27101	0.00137			9.27101	0.0029			7.13535	0.00057081
9.28414	0.0013			9.28414	0.0029			7.14192	0.00045665
9.29727	0.00137			9.29727	0.00204			7.14848	0.00039957
9.3104	0.00166			9.3104	0.00211			7.15505	0.00045665
9.32353	0.0013			9.32353	0.00191			7.16161	0.00011416
9.33666	0.00123			9.33666	0.00171			7.16818	0.00068497
9.34979	0.00123			9.34979	0.00132			7.17474	0.00074205
9.36292	0.00133			9.36292	0.00132			7.18131	0.00074205
9.37605	0.00137			9.37605	0.00317			7.18787	0.0002854
9.38918	0.00133			9.38918	0.00178			7.19444	0.00039957
9.40231	0.00119			9.40231	0.00237			7.201	0.00045665
9.41544	0.00101			9.41544	0.00277			7.20757	0.00062789
9.42857	0.0009369			9.42857	0.00277			7.21414	0.00051373
9.4417	0.00141			9.4417	0.00204			7.2207	0.00039957
9.45483	0.00144			9.45483	0.00204			7.22727	0.00045665
9.46796	0.00115			9.46796	0.00251			7.23383	0.00051373
9.48109	0.00115			9.48109	0.00191			7.2404	0.00051373
9.49422	0.00133			9.49422	0.00244			7.24696	0.00068497
9.50735	0.00141			9.50735	0.00244			7.25353	0.00079913
9.52048	0.00108			9.52048	0.00204			7.26009	0.00068497
9.53361	0.00097294			9.53361	0.00237			7.26666	0.00034249
9.54674	0.00112			9.54674	0.00231			7.27322	0.00017124
9.55987	0.00137			9.55987	0.00191			7.27979	0.00057081
9.573	0.00137			9.573	0.00297			7.28635	0.0002854
9.58613	0.00097294			9.58613	0.00264			7.29292	0.00034249
9.59926	0.00123			9.59926	0.00264			7.29948	0.00039957
9.61239	0.0013			9.61239	0.00178			7.30605	0.00045665
9.62552	0.00151			9.62552	0.00198			7.31261	0.00057081
9.63865	0.00137			9.63865	0.00277			7.31918	0.00051373
9.65179	0.00101			9.65179	0.0029			7.32574	0.00079913
9.66492	0.0009369			9.66492	0.00178			7.33231	0.00057081
9.67805	0.00097294			9.67805	0.00257			7.33887	0.00045665
9.69118	0.00115			9.69118	0.00231			7.34544	0.00091329
9.70431	0.00133			9.70431	0.00191			7.352	0.00034249
9.71744	0.00105			9.71744	0.00231			7.35857	0.00034249
9.73057	0.00133			9.73057	0.00257			7.36513	0.00062789
9.7437	0.00123			9.7437	0.00297			7.3717	0.00074205
9.75683	0.00141			9.75683	0.00165			7.37826	0.00062789
9.76996	0.00126			9.76996	0.00211			7.38483	0.00051373
9.78309	0.00115			9.78309	0.00178			7.39139	0.00051373
9.79622	0.00133			9.79622	0.00185			7.39796	0.00091329
9.80935	0.0013			9.80935	0.00224			7.40452	0.00045665
9.82248	0.00126			9.82248	0.00231			7.41109	0.00045665
9.83561	0.00119			9.83561	0.00185			7.41765	0.00039957
9.84874	0.00119			9.84874	0.00198			7.42422	0.00022832
9.86187	0.00137			9.86187	0.00284			7.43078	0.00074205
9.875	0.00166			9.875	0.00185			7.43735	0.00051373
9.88813	0.00097294			9.88813	0.00178			7.44392	0.0002854
9.90126	0.00072069			9.90126	0.00264			7.45048	0.00057081
9.91439	0.00108			9.91439	0.00231			7.45705	0.00057081
9.92752	0.00064863			9.92752	0.00323			7.46361	0.00062789
9.94065	0.0013			9.94065	0.0027			7.47018	0.00039957
9.95378	0.00105			9.95378	0.00257			7.47674	0.00034249
9.96691	0.00112			9.96691	0.00237			7.48331	0.00079913
9.98004	0.00119			9.98004	0.00218			7.48987	0.00057081
9.99317	0.00166			9.99317	0.00191			7.49644	0.00051373
10.0063	0.0008288			10.0063	0.00251			7.503	0.00034249
10.0194	0.00126			10.0194	0.00303			7.50957	0.0002854
10.0326	0.00141			10.0326	0.00198			7.51613	0.00039957
10.0457	0.00101			10.0457	0.00218			7.5227	0.00045665
10.0588	0.00119			10.0588	0.00231			7.52926	0.00022832
10.0719	0.00137			10.0719	0.00231			7.53583	0.00039957
10.0851	0.0013			10.0851	0.00204			7.54239	0.00039957
10.0982	0.00115			10.0982	0.00284			7.54896	0.0002854
10.1113	0.00090087			10.1113	0.00237			7.55552	0.00057081
10.1245	0.00123			10.1245	0.00198			7.56209	0.00034249
10.1376	0.00137			10.1376	0.00218			7.56865	0.00091329
10.1507	0.00148			10.1507	0.00211			7.57522	0.0002854
10.1639	0.00141			10.1639	0.00211			7.58178	0.00079913
10.177	0.00105			10.177	0.00224			7.58835	0.00062789
10.1901	0.00126			10.1901	0.00231			7.59491	0.00079913
10.2033	0.00097294			10.2033	0.00171			7.60148	0.00045665
10.2164	0.0009369			10.2164	0.00244			7.60804	0.00057081
10.2295	0.00126			10.2295	0.00165			7.61461	0.00034249
10.2426	0.0008288			10.2426	0.00237			7.62117	0.00068497
10.2558	0.00112			10.2558	0.00165			7.62774	0.00045665
10.2689	0.00126			10.2689	0.00204			7.6343	0.00051373
10.282	0.00101			10.282	0.00191			7.64087	0.00051373
10.2952	0.00137			10.2952	0.0029			7.64743	0.00034249
10.3083	0.00123			10.3083	0.00264			7.654	0.00039957
10.3214	0.00101			10.3214	0.00211			7.66056	0.00045665
10.3346	0.0013			10.3346	0.00211			7.66713	0.00051373
10.3477	0.00115			10.3477	0.00237			7.6737	0.00039957
10.3608	0.00133			10.3608	0.0027			7.68026	0.00062789
10.374	0.00115			10.374	0.00198			7.68683	0.00034249
10.3871	0.00112			10.3871	0.00152			7.69339	0.00051373
10.4002	0.0008288			10.4002	0.00264			7.69996	0.00039957
10.4133	0.00144			10.4133	0.00251			7.70652	0.00051373
10.4265	0.0013			10.4265	0.0031			7.71309	0.00045665
10.4396	0.00112			10.4396	0.00211			7.71965	0.00062789
10.4527	0.00115			10.4527	0.00191			7.72622	0.00022832
10.4659	0.00112			10.4659	0.00171			7.73278	0.00074205
10.479	0.00108			10.479	0.00251			7.73935	0.0002854
10.4921	0.00101			10.4921	0.00125			7.74591	0.00039957
10.5053	0.00115			10.5053	0.00204			7.75248	0.00074205
10.5184	0.0008288			10.5184	0.00191			7.75904	0.00108
10.5315	0.00115			10.5315	0.00224			7.76561	0.00057081
10.5446	0.00115			10.5446	0.00185			7.77217	0.00079913
10.5578	0.00119			10.5578	0.00277			7.77874	0.00039957
10.5709	0.00101			10.5709	0.00191			7.7853	0.00034249
10.584	0.00115			10.584	0.00185			7.79187	0.00022832
10.5972	0.00123			10.5972	0.00244			7.79843	0.00051373
10.6103	0.0013			10.6103	0.00125			7.805	0.00045665
10.6234	0.00079276			10.6234	0.00218			7.81156	0.00039957
10.6366	0.00090087			10.6366	0.00237			7.81813	0.0002854
10.6497	0.00123			10.6497	0.00132			7.82469	0.00074205
10.6628	0.0013			10.6628	0.00211			7.83126	0.00039957
10.676	0.00115			10.676	0.0027			7.83782	0.00039957
10.6891	0.00169			10.6891	0.00171			7.84439	0.00062789
10.7022	0.00123			10.7022	0.00218			7.85095	0.0002854
10.7153	0.00112			10.7153	0.00165			7.85752	0.00051373
10.7285	0.00148			10.7285	0.00165			7.86408	0.00039957
10.7416	0.00112			10.7416	0.00178			7.87065	0.00034249
10.7547	0.00097294			10.7547	0.00231			7.87721	0.00051373
10.7679	0.00151			10.7679	0.00237			7.88378	0.00051373
10.781	0.00105			10.781	0.00152			7.89034	0.00034249
10.7941	0.00151			10.7941	0.00204			7.89691	0.00034249
10.8072	0.00141			10.8072	0.00198			7.90348	0.00062789
10.8204	0.00126			10.8204	0.00237			7.91004	0.00051373
10.8335	0.00133			10.8335	0.00218			7.91661	0.00039957
10.8466	0.00090087			10.8466	0.00185			7.92317	0.00045665
10.8598	0.00090087			10.8598	0.00257			7.92974	0.00057081
10.8729	0.00101			10.8729	0.0029			7.9363	0.00091329
10.886	0.00155			10.886	0.00231			7.94287	0.00034249
10.8992	0.0008288			10.8992	0.00218			7.94943	0.00068497
10.9123	0.00148			10.9123	0.00178			7.956	0.00051373
10.9254	0.00090087			10.9254	0.0027			7.96256	0.00045665
10.9385	0.00112			10.9385	0.00158			7.96913	0.00039957
10.9517	0.00101			10.9517	0.00171			7.97569	0.00062789
10.9648	0.00119			10.9648	0.00224			7.98226	0.0002854
10.9779	0.0009369			10.9779	0.0035			7.98882	0.00062789
10.9911	0.00079276			10.9911	0.00204			7.99539	0.00074205
11.0042	0.00108			11.0042	0.00251			8.00195	0.00091329
11.0173	0.00097294			11.0173	0.00139			8.00852	0.00068497
11.0305	0.0013			11.0305	0.00145			8.01508	0.0002854
11.0436	0.00115			11.0436	0.00204			8.02165	0.00034249
11.0567	0.00105			11.0567	0.00178			8.02821	0.00057081
11.0699	0.0008288			11.0699	0.00152			8.03478	0.00034249
11.083	0.00108			11.083	0.00237			8.04134	0.00068497
11.0961	0.00126			11.0961	0.00251			8.04791	0.00057081
11.1092	0.00126			11.1092	0.00237			8.05447	0.00091329
11.1224	0.00064863			11.1224	0.00204			8.06104	0.00062789
11.1355	0.00126			11.1355	0.00218			8.0676	0.00039957
11.1486	0.00101			11.1486	0.00211			8.07417	0.00051373
11.1618	0.00115			11.1618	0.00224			8.08073	0.00017124
11.1749	0.00144			11.1749	0.00297			8.0873	0.00074205
11.188	0.00115			11.188	0.00198			8.09386	0.00057081
11.2012	0.00075673			11.2012	0.00178			8.10043	0.00051373
11.2143	0.00126			11.2143	0.00284			8.10699	0.00057081
11.2274	0.00162			11.2274	0.00204			8.11356	0.00045665
11.2406	0.00126			11.2406	0.00211			8.12012	0.00039957
11.2537	0.00115			11.2537	0.00224			8.12669	0.00039957
11.2668	0.00115			11.2668	0.00317			8.13325	0.00039957
11.2799	0.00101			11.2799	0.00218			8.13982	0.00045665
11.2931	0.00101			11.2931	0.00185			8.14639	0.00045665
11.3062	0.0009369			11.3062	0.00231			8.15295	0.0002854
11.3193	0.00115			11.3193	0.00171			8.15952	0.00039957
11.3325	0.00112			11.3325	0.00171			8.16608	0.00051373
11.3456	0.00101			11.3456	0.00277			8.17265	0.00017124
11.3587	0.0009369			11.3587	0.00165			8.17921	0.00051373
11.3719	0.00115			11.3719	0.00185			8.18578	0.0002854
11.385	0.00133			11.385	0.00218			8.19234	0.0002854
11.3981	0.00115			11.3981	0.00171			8.19891	0.00045665
11.4112	0.00101			11.4112	0.00224			8.20547	0.00045665
11.4244	0.00097294			11.4244	0.00191			8.21204	0.00039957
11.4375	0.00119			11.4375	0.00165			8.2186	0.00045665
11.4506	0.00126			11.4506	0.00185			8.22517	0.00062789
11.4638	0.0018			11.4638	0.00178			8.23173	0.00057081
11.4769	0.00079276			11.4769	0.00132			8.2383	0.00085621
11.49	0.00086483			11.49	0.00191			8.24486	0.00051373
11.5032	0.00119			11.5032	0.00218			8.25143	0.00068497
11.5163	0.00155			11.5163	0.00165			8.25799	0.00034249
11.5294	0.00119			11.5294	0.00191			8.26456	0.00085621
11.5426	0.00086483			11.5426	0.00244			8.27112	0.00017124
11.5557	0.00126			11.5557	0.00165			8.27769	0.00039957
11.5688	0.00126			11.5688	0.00211			8.28425	0.00045665
11.5819	0.00072069			11.5819	0.00171			8.29082	0.00034249
11.5951	0.00115			11.5951	0.00191			8.29738	0.00079913
11.6082	0.0013			11.6082	0.00224			8.30395	0.00057081
11.6213	0.00137			11.6213	0.00204			8.31051	0.00062789
11.6345	0.00101			11.6345	0.00231			8.31708	0.00039957
11.6476	0.0009369			11.6476	0.00211			8.32364	0.00068497
11.6607	0.00086483			11.6607	0.00257			8.33021	0.00051373
11.6738	0.00119			11.6738	0.00244			8.33677	0.00045665
11.687	0.00057656			11.687	0.00152			8.34334	0.0002854
11.7001	0.00112			11.7001	0.00204			8.3499	0.00039957
11.7132	0.0013			11.7132	0.00257			8.35647	0.00017124
11.7264	0.00123			11.7264	0.00231			8.36303	0.00062789
11.7395	0.0008288			11.7395	0.00231			8.3696	0.00057081
11.7526	0.00101			11.7526	0.00185			8.37617	0.00074205
11.7658	0.00112			11.7658	0.00158			8.38273	0.00034249
11.7789	0.0009369			11.7789	0.00204			8.3893	0.00057081
11.792	0.00101			11.792	0.0027			8.39586	0.00045665
11.8051	0.00123			11.8051	0.00237			8.40243	0.00011416
11.8183	0.00108			11.8183	0.00244			8.40899	0.00074205
11.8314	0.00090087			11.8314	0.00185			8.41556	0.00022832
11.8445	0.0013			11.8445	0.00211			8.42212	0.00034249
11.8577	0.00137			11.8577	0.00211			8.42869	0.00068497
11.8708	0.00123			11.8708	0.00191			8.43525	0.00017124
11.8839	0.00101			11.8839	0.00152			8.44182	0.00051373
11.8971	0.00115			11.8971	0.0029			8.44838	0.00057081
11.9102	0.0013			11.9102	0.00218			8.45495	0.00068497
11.9233	0.00101			11.9233	0.00198			8.46151	0.00039957
11.9365	0.0009369			11.9365	0.00191			8.46808	0.00045665
11.9496	0.00101			11.9496	0.00198			8.47464	0.00022832
11.9627	0.00090087			11.9627	0.00218			8.48121	0.00045665
11.9758	0.00086483			11.9758	0.00237			8.48777	0.00068497
11.989	0.00137			11.989	0.00244			8.49434	0.00057081
12.0021	0.00123			12.0021	0.00178			8.5009	0.00039957
12.0152	0.00126			12.0152	0.00257			8.50747	0.00051373
12.0284	0.00126			12.0284	0.00231			8.51403	0.00039957
12.0415	0.00126			12.0415	0.00211			8.5206	0.00051373
12.0546	0.00090087			12.0546	0.00165			8.52716	0.00045665
12.0678	0.00123			12.0678	0.00191			8.53373	0.00068497
12.0809	0.00108			12.0809	0.00165			8.54029	0.00039957
12.094	0.00115			12.094	0.00152			8.54686	0.00057081
12.1072	0.00123			12.1072	0.00178			8.55342	0.00057081
12.1203	0.00112			12.1203	0.00125			8.55999	0.00051373
12.1334	0.00126			12.1334	0.00191			8.56655	0.0002854
12.1465	0.00086483			12.1465	0.00224			8.57312	0.00017124
12.1597	0.00090087			12.1597	0.00158			8.57968	0.00039957
12.1728	0.00108			12.1728	0.00204			8.58625	0.00062789
12.1859	0.0008288			12.1859	0.00257			8.59281	0.00034249
12.1991	0.00123			12.1991	0.00191			8.59938	0.00057081
12.2122	0.00141			12.2122	0.00204			8.60595	0.00039957
12.2253	0.00097294			12.2253	0.00152			8.61251	0.00045665
12.2385	0.00112			12.2385	0.00171			8.61908	0.0002854
12.2516	0.0009369			12.2516	0.00211			8.62564	0.00051373
12.2647	0.00126			12.2647	0.00185			8.63221	0.00068497
12.2778	0.00105			12.2778	0.00198			8.63877	0.00074205
12.291	0.00137			12.291	0.00165			8.64534	0.00051373
12.3041	0.00097294			12.3041	0.00251			8.6519	0.00057081
12.3172	0.0013			12.3172	0.00185			8.65847	0.00057081
12.3304	0.00090087			12.3304	0.00204			8.66503	0.00034249
12.3435	0.00112			12.3435	0.00198			8.6716	0.00034249
12.3566	0.00137			12.3566	0.00171			8.67816	0.0002854
12.3697	0.00097294			12.3697	0.00211			8.68473	0.00034249
12.3829	0.00108			12.3829	0.00139			8.69129	0.00057081
12.396	0.00105			12.396	0.00204			8.69786	0.00039957
12.4091	0.00101			12.4091	0.00284			8.70442	0.00057081
12.4223	0.00101			12.4223	0.00284			8.71099	0.00051373
12.4354	0.00101			12.4354	0.00165			8.71755	0.00034249
12.4485	0.0008288			12.4485	0.00139			8.72412	0.00074205
12.4617	0.0008288			12.4617	0.00257			8.73068	0.00068497
12.4748	0.00112			12.4748	0.00204			8.73725	0.00062789
12.4879	0.00075673			12.4879	0.00178			8.74381	0.00045665
12.5011	0.00115			12.5011	0.00284			8.75038	0.00039957
12.5142	0.0008288			12.5142	0.00165			8.75694	0.00057081
12.5273	0.00079276			12.5273	0.00231			8.76351	0.00057081
12.5404	0.00097294			12.5404	0.00106			8.77007	0.00068497
12.5536	0.00097294			12.5536	0.00218			8.77664	0.00039957
12.5667	0.00105			12.5667	0.00152			8.7832	0.00039957
12.5798	0.00090087			12.5798	0.00198			8.78977	0.00034249
12.593	0.0009369			12.593	0.00178			8.79633	0.00057081
12.6061	0.0009369			12.6061	0.00211			8.8029	0.00074205
12.6192	0.00123			12.6192	0.00191			8.80946	0.00057081
12.6324	0.00137			12.6324	0.00178			8.81603	0.00057081
12.6455	0.00090087			12.6455	0.00171			8.82259	0.00068497
12.6586	0.00079276			12.6586	0.00185			8.82916	0.00062789
12.6717	0.00119			12.6717	0.00251			8.83573	0.00045665
12.6849	0.00133			12.6849	0.00198			8.84229	0.00034249
12.698	0.00137			12.698	0.00132			8.84886	0.00051373
12.7111	0.00144			12.7111	0.00211			8.85542	0.00045665
12.7243	0.00101			12.7243	0.00224			8.86199	0.00011416
12.7374	0.00115			12.7374	0.00224			8.86855	0.00062789
12.7505	0.00101			12.7505	0.00204			8.87512	0.00039957
12.7637	0.00126			12.7637	0.00185			8.88168	0.00022832
12.7768	0.00105			12.7768	0.00171			8.88825	0.00051373
12.7899	0.00097294			12.7899	0.00218			8.89481	0.00045665
12.8031	0.0008288			12.8031	0.00178			8.90138	0.00034249
12.8162	0.0013			12.8162	0.00185			8.90794	0.00022832
12.8293	0.00090087			12.8293	0.00191			8.91451	0.00022832
12.8424	0.00097294			12.8424	0.00178			8.92107	0.00051373
12.8556	0.00101			12.8556	0.00284			8.92764	0.00045665
12.8687	0.00086483			12.8687	0.00198			8.9342	0.00057081
12.8818	0.00105			12.8818	0.00106			8.94077	0.00057081
12.895	0.00115			12.895	0.00211			8.94733	0.00062789
12.9081	0.00151			12.9081	0.00231			8.9539	0.00062789
12.9212	0.00115			12.9212	0.00224			8.96046	0.00039957
12.9344	0.0009369			12.9344	0.00191			8.96703	0.00045665
12.9475	0.00151			12.9475	0.00244			8.97359	0.00022832
12.9606	0.00126			12.9606	0.00171			8.98016	0.00051373
12.9738	0.00105			12.9738	0.00204			8.98672	0.00017124
12.9869	0.00144			12.9869	0.00165			8.99329	0.00057081
13	0.00137			13	0.00178			8.99985	0.00039957
13.0131	0.00097294			13.0131	0.00231			9.00642	0.00051373
13.0263	0.00119			13.0263	0.00204			9.01298	0.00034249
13.0394	0.00108			13.0394	0.00171			9.01955	0.00057081
13.0525	0.00086483			13.0525	0.00211			9.02611	0.00034249
13.0657	0.00108			13.0657	0.00284			9.03268	0.00057081
13.0788	0.00115			13.0788	0.00152			9.03924	0.00045665
13.0919	0.00141			13.0919	0.00218			9.04581	0.00022832
13.1051	0.00141			13.1051	0.00224			9.05237	0.0002854
13.1182	0.00097294			13.1182	0.00178			9.05894	0.00045665
13.1313	0.00105			13.1313	0.00152			9.06551	0.00039957
13.1444	0.00108			13.1444	0.00178			9.07207	0.00045665
13.1576	0.00075673			13.1576	0.00251			9.07864	0.00034249
13.1707	0.0009369			13.1707	0.00191			9.0852	0.00057081
13.1838	0.00097294			13.1838	0.00125			9.09177	0.00062789
13.197	0.0009369			13.197	0.00171			9.09833	0.00039957
13.2101	0.0008288			13.2101	0.00257			9.1049	0.00051373
13.2232	0.00108			13.2232	0.00257			9.11146	0.00062789
13.2363	0.00105			13.2363	0.00237			9.11803	0.00045665
13.2495	0.00075673			13.2495	0.00165			9.12459	0.00039957
13.2626	0.00101			13.2626	0.00198			9.13116	0.00085621
13.2757	0.00115			13.2757	0.00191			9.13772	0.0002854
13.2889	0.00097294			13.2889	0.00191			9.14429	0.00034249
13.302	0.00072069			13.302	0.00185			9.15085	0.00051373
13.3151	0.00097294			13.3151	0.00158			9.15742	0.00045665
13.3283	0.00133			13.3283	0.00224			9.16398	0.00022832
13.3414	0.00090087			13.3414	0.00139			9.17055	0.00057081
13.3545	0.0009369			13.3545	0.00132			9.17711	0.00051373
13.3677	0.00115			13.3677	0.00145			9.18368	0.00034249
13.3808	0.00119			13.3808	0.00145			9.19024	0.00045665
13.3939	0.00097294			13.3939	0.00231			9.19681	0.00011416
13.407	0.0009369			13.407	0.00158			9.20337	0.00045665
13.4202	0.00112			13.4202	0.00198			9.20994	0.0002854
13.4333	0.00097294			13.4333	0.00171			9.2165	0.0002854
13.4464	0.00115			13.4464	0.00198			9.22307	0.00045665
13.4596	0.00115			13.4596	0.00152			9.22963	0.0002854
13.4727	0.00108			13.4727	0.00152			9.2362	0.00034249
13.4858	0.0009369			13.4858	0.00152			9.24276	0.00017124
13.499	0.00068466			13.499	0.00165			9.24933	0.00039957
13.5121	0.00101			13.5121	0.00185			9.25589	0.00039957
13.5252	0.00141			13.5252	0.00224			9.26246	0.00034249
13.5383	0.00101			13.5383	0.00178			9.26902	0.0002854
13.5515	0.00090087			13.5515	0.00178			9.27559	0.00062789
13.5646	0.00101			13.5646	0.00152			9.28215	0.00034249
13.5777	0.00112			13.5777	0.00191			9.28872	0.00034249
13.5909	0.00112			13.5909	0.00139			9.29529	0.00051373
13.604	0.00101			13.604	0.00178			9.30185	0.00062789
13.6171	0.00101			13.6171	0.00191			9.30842	0.00045665
13.6303	0.00144			13.6303	0.00218			9.31498	0.00034249
13.6434	0.00075673			13.6434	0.00198			9.32155	0.00022832
13.6565	0.00105			13.6565	0.00165			9.32811	0.00051373
13.6697	0.0009369			13.6697	0.00224			9.33468	0.00022832
13.6828	0.0013			13.6828	0.00158			9.34124	0.00034249
13.6959	0.00123			13.6959	0.00198			9.34781	0.00045665
13.709	0.00061259			13.709	0.00191			9.35437	0.00051373
13.7222	0.00086483			13.7222	0.00191			9.36094	0.00062789
13.7353	0.00079276			13.7353	0.00231			9.3675	0.00074205
13.7484	0.00108			13.7484	0.00211			9.37407	0.00062789
13.7616	0.00126			13.7616	0.00185			9.38063	0.00034249
13.7747	0.0008288			13.7747	0.00165			9.3872	0.00039957
13.7878	0.00112			13.7878	0.00218			9.39376	0.00034249
13.801	0.00072069			13.801	0.00237			9.40033	0.00022832
13.8141	0.00075673			13.8141	0.00218			9.40689	0.00074205
13.8272	0.00112			13.8272	0.00178			9.41346	0.00022832
13.8404	0.0009369			13.8404	0.00198			9.42002	0.00045665
13.8535	0.00119			13.8535	0.00224			9.42659	0.0002854
13.8666	0.00039638			13.8666	0.00132			9.43315	0.00045665
13.8797	0.0009369			13.8797	0.00178			9.43972	0.00051373
13.8929	0.00137			13.8929	0.00178			9.44628	0.00057081
13.906	0.00075673			13.906	0.00106			9.45285	0.0002854
13.9191	0.00090087			13.9191	0.00165			9.45941	0.00039957
13.9323	0.00068466			13.9323	0.00191			9.46598	0.00051373
13.9454	0.00101			13.9454	0.00098932			9.47254	0.00045665
13.9585	0.00101			13.9585	0.00178			9.47911	0.00039957
13.9717	0.00086483			13.9717	0.00185			9.48567	0.00062789
13.9848	0.00137			13.9848	0.00171			9.49224	0.0002854
13.9979	0.00101			13.9979	0.00224			9.4988	0.00074205
14.011	0.00079276			14.011	0.00257			9.50537	0.00039957
14.0242	0.00115			14.0242	0.00178			9.51193	0.00045665
14.0373	0.00115			14.0373	0.00198			9.5185	0.00051373
14.0504	0.00115			14.0504	0.00198			9.52506	0.00034249
14.0636	0.00097294			14.0636	0.00198			9.53163	0.00022832
14.0767	0.00115			14.0767	0.00218			9.5382	0.00034249
14.0898	0.00112			14.0898	0.00145			9.54476	0.00045665
14.1029	0.00090087			14.1029	0.00211			9.55133	0.00068497
14.1161	0.00086483			14.1161	0.00231			9.55789	0.00039957
14.1292	0.00097294			14.1292	0.00178			9.56446	0.00034249
14.1423	0.00097294			14.1423	0.00178			9.57102	0.00039957
14.1555	0.00101			14.1555	0.00106			9.57759	0.00039957
14.1686	0.00101			14.1686	0.00125			9.58415	0.00034249
14.1817	0.00097294			14.1817	0.00178			9.59072	0.00039957
14.1949	0.00090087			14.1949	0.00211			9.59728	0.00045665
14.208	0.00101			14.208	0.00191			9.60385	0.00034249
14.2211	0.00115			14.2211	0.00158			9.61041	0.00074205
14.2342	0.00123			14.2342	0.00218			9.61698	0.0002854
14.2474	0.00075673			14.2474	0.00132			9.62354	0.00057081
14.2605	0.00101			14.2605	0.00152			9.63011	0.00085621
14.2736	0.00112			14.2736	0.00132			9.63667	0.00051373
14.2868	0.00101			14.2868	0.00145			9.64324	0.00051373
14.2999	0.00137			14.2999	0.00191			9.6498	0.00068497
14.313	0.00112			14.313	0.00139			9.65637	0.00022832
14.3262	0.00079276			14.3262	0.00152			9.66293	0.00045665
14.3393	0.00108			14.3393	0.00171			9.6695	0.00045665
14.3524	0.00137			14.3524	0.00191			9.67606	0.00057081
14.3656	0.00108			14.3656	0.00152			9.68263	0.00022832
14.3787	0.00057656			14.3787	0.00171			9.68919	0.00039957
14.3918	0.00115			14.3918	0.00224			9.69576	0.00062789
14.4049	0.00086483			14.4049	0.00185			9.70232	0.00017124
14.4181	0.0008288			14.4181	0.00119			9.70889	0.00034249
14.4312	0.00148			14.4312	0.00171			9.71545	0.00062789
14.4443	0.00112			14.4443	0.00178			9.72202	0.00045665
14.4575	0.0009369			14.4575	0.00237			9.72858	0.00039957
14.4706	0.00126			14.4706	0.00204			9.73515	0.00022832
14.4837	0.00097294			14.4837	0.00231			9.74171	0.00057081
14.4969	0.0009369			14.4969	0.00191			9.74828	0.00034249
14.51	0.00123			14.51	0.00178			9.75484	0.00034249
14.5231	0.00105			14.5231	0.00178			9.76141	0.00022832
14.5363	0.00079276			14.5363	0.00218			9.76798	0.00085621
14.5494	0.0009369			14.5494	0.00158			9.77454	0.00034249
14.5625	0.00119			14.5625	0.00224			9.78111	0.00022832
14.5756	0.00133			14.5756	0.00191			9.78767	0.00045665
14.5888	0.00112			14.5888	0.00158			9.79424	0.00039957
14.6019	0.00086483			14.6019	0.00191			9.8008	0.0002854
14.615	0.00108			14.615	0.00145			9.80737	0.00039957
14.6282	0.00086483			14.6282	0.00198			9.81393	0.00034249
14.6413	0.0008288			14.6413	0.00211			9.8205	0.00051373
14.6544	0.00097294			14.6544	0.00204			9.82706	0.00051373
14.6676	0.0009369			14.6676	0.00165			9.83363	0.00051373
14.6807	0.00112			14.6807	0.00171			9.84019	0.00057081
14.6938	0.00101			14.6938	0.00178			9.84676	0.00057081
14.7069	0.00119			14.7069	0.00204			9.85332	0.00062789
14.7201	0.00126			14.7201	0.00152			9.85989	0.00068497
14.7332	0.00112			14.7332	0.00139			9.86645	0.0002854
14.7463	0.00075673			14.7463	0.00185			9.87302	0.00034249
14.7595	0.00112			14.7595	0.00251			9.87958	0.00062789
14.7726	0.00123			14.7726	0.00171			9.88615	0.00034249
14.7857	0.00108			14.7857	0.00171			9.89271	0.00062789
14.7989	0.00097294			14.7989	0.00204			9.89928	0.00068497
14.812	0.00123			14.812	0.00152			9.90584	0.00079913
14.8251	0.00090087			14.8251	0.00185			9.91241	0.00045665
14.8383	0.00105			14.8383	0.00264			9.91897	0.00045665
14.8514	0.00072069			14.8514	0.0027			9.92554	0.0002854
14.8645	0.00101			14.8645	0.00224			9.9321	0.0002854
14.8776	0.0009369			14.8776	0.00125			9.93867	0.00045665
14.8908	0.00112			14.8908	0.00185			9.94523	0.00051373
14.9039	0.00119			14.9039	0.00158			9.9518	0.00022832
14.917	0.00115			14.917	0.00171			9.95836	0.00034249
14.9302	0.00105			14.9302	0.00211			9.96493	0.00034249
14.9433	0.00097294			14.9433	0.00218			9.97149	0.00051373
14.9564	0.00068466			14.9564	0.00145			9.97806	0.0002854
14.9695	0.00112			14.9695	0.00145			9.98462	0.00017124
14.9827	0.0009369			14.9827	0.00211			9.99119	0.00022832
14.9958	0.00119			14.9958	0.00171			9.99776	0.00062789
15.0089	0.00072069			15.0089	0.00185			10.0043	0.00045665
15.0221	0.00090087			15.0221	0.00178			10.0109	0.0002854
15.0352	0.00119			15.0352	0.00204			10.0175	0.00045665
15.0483	0.00097294			15.0483	0.00139			10.024	0.00051373
15.0615	0.00115			15.0615	0.00191			10.0306	0.0002854
15.0746	0.00097294			15.0746	0.00171			10.0372	0.00022832
15.0877	0.00123			15.0877	0.00198			10.0437	0.00051373
15.1008	0.00090087			15.1008	0.00152			10.0503	0.00045665
15.114	0.00075673			15.114	0.00171			10.0568	0.00045665
15.1271	0.00119			15.1271	0.00211			10.0634	0.00034249
15.1402	0.00090087			15.1402	0.00165			10.07	0.00062789
15.1534	0.0008288			15.1534	0.00158			10.0765	0.00034249
15.1665	0.00151			15.1665	0.00204			10.0831	0.00017124
15.1796	0.00123			15.1796	0.00165			10.0897	0.00045665
15.1928	0.00123			15.1928	0.00178			10.0962	0.00022832
15.2059	0.00105			15.2059	0.00204			10.1028	0.00057081
15.219	0.00072069			15.219	0.00211			10.1094	0.00039957
15.2322	0.00112			15.2322	0.00145			10.1159	0.00045665
15.2453	0.0008288			15.2453	0.00297			10.1225	0.00022832
15.2584	0.00097294			15.2584	0.00185			10.1291	0.00022832
15.2715	0.00112			15.2715	0.00198			10.1356	0.00068497
15.2847	0.00133			15.2847	0.00257			10.1422	0.00034249
15.2978	0.00061259			15.2978	0.00244			10.1487	0.00074205
15.3109	0.00105			15.3109	0.00165			10.1553	0.00045665
15.3241	0.0008288			15.3241	0.00178			10.1619	0.0002854
15.3372	0.00079276			15.3372	0.00204			10.1684	0.00034249
15.3503	0.00144			15.3503	0.00139			10.175	0.00034249
15.3635	0.00086483			15.3635	0.00198			10.1816	0.00022832
15.3766	0.00101			15.3766	0.00171			10.1881	0.00045665
15.3897	0.00086483			15.3897	0.00132			10.1947	0.00022832
15.4029	0.00097294			15.4029	0.00191			10.2013	0.00057081
15.416	0.0008288			15.416	0.00139			10.2078	0.00034249
15.4291	0.00054052			15.4291	0.00152			10.2144	0.00039957
15.4422	0.0008288			15.4422	0.00125			10.221	0.00057081
15.4554	0.00075673			15.4554	0.00158			10.2275	0.00039957
15.4685	0.00090087			15.4685	0.00237			10.2341	0.00039957
15.4816	0.00144			15.4816	0.00132			10.2407	0.0002854
15.4948	0.00119			15.4948	0.00171			10.2472	0.0002854
15.5079	0.00079276			15.5079	0.00224			10.2538	0.0002854
15.521	0.00064863			15.521	0.00185			10.2604	0.00062789
15.5342	0.0009369			15.5342	0.00211			10.2669	0.00034249
15.5473	0.00155			15.5473	0.00198			10.2735	0.00051373
15.5604	0.00079276			15.5604	0.00224			10.2801	0.00045665
15.5735	0.0009369			15.5735	0.00145			10.2866	0.00045665
15.5867	0.00072069			15.5867	0.00204			10.2932	0.00051373
15.5998	0.00075673			15.5998	0.00204			10.2997	0.00051373
15.6129	0.00115			15.6129	0.00171			10.3063	0.00068497
15.6261	0.00112			15.6261	0.00178			10.3129	0.00051373
15.6392	0.00090087			15.6392	0.00165			10.3194	0.00034249
15.6523	0.00133			15.6523	0.00178			10.326	0.00034249
15.6654	0.00097294			15.6654	0.00158			10.3326	0.00062789
15.6786	0.00072069			15.6786	0.00185			10.3391	0.00017124
15.6917	0.00097294			15.6917	0.00211			10.3457	0.00045665
15.7049	0.00057656			15.7049	0.00139			10.3523	0.00039957
15.718	0.0009369			15.718	0.00204			10.3588	0.00022832
15.7311	0.00144			15.7311	0.00257			10.3654	0.00062789
15.7442	0.00101			15.7442	0.00191			10.372	5.7081e-05
15.7574	0.00133			15.7574	0.00158			10.3785	0.0002854
15.7705	0.00108			15.7705	0.00178			10.3851	0.00034249
15.7836	0.00123			15.7836	0.00185			10.3917	0.00045665
15.7968	0.00133			15.7968	0.00132			10.3982	0.00051373
15.8099	0.00123			15.8099	0.00158			10.4048	0.00062789
15.823	0.00068466			15.823	0.00198			10.4114	0.00074205
15.8361	0.00097294			15.8361	0.00139			10.4179	0.00039957
15.8493	0.00101			15.8493	0.00204			10.4245	0.00034249
15.8624	0.00097294			15.8624	0.00178			10.4311	0.0002854
15.8755	0.00112			15.8755	0.00244			10.4376	0.00062789
15.8887	0.00148			15.8887	0.00204			10.4442	0.0002854
15.9018	0.0009369			15.9018	0.00237			10.4507	0.00062789
15.9149	0.00137			15.9149	0.00244			10.4573	0.00051373
15.9281	0.00105			15.9281	0.00251			10.4639	0.00062789
15.9412	0.00072069			15.9412	0.00171			10.4704	0.00045665
15.9543	0.00126			15.9543	0.00132			10.477	0.00039957
15.9674	0.00101			15.9674	0.00178			10.4836	0.00062789
15.9806	0.00086483			15.9806	0.00185			10.4901	0.00022832
15.9937	0.00090087			15.9937	0.00231			10.4967	0.00057081
16.0068	0.00115			16.0068	0.00257			10.5033	0.00057081
16.02	0.0008288			16.02	0.00231			10.5098	0.00057081
16.0331	0.00133			16.0331	0.00198			10.5164	0.00045665
16.0462	0.00119			16.0462	0.00191			10.523	0.00034249
16.0594	0.00097294			16.0594	0.00185			10.5295	0.00045665
16.0725	0.00108			16.0725	0.00198			10.5361	0.0002854
16.0856	0.00090087			16.0856	0.00185			10.5427	0.00034249
16.0987	0.00105			16.0987	0.00231			10.5492	0.0002854
16.1119	0.00090087			16.1119	0.00218			10.5558	0.00034249
16.125	0.00108			16.125	0.00119			10.5624	0.0002854
16.1381	0.00090087			16.1381	0.00224			10.5689	0.00034249
16.1513	0.00090087			16.1513	0.00251			10.5755	0.00057081
16.1644	0.00126			16.1644	0.00231			10.5821	0.00017124
16.1775	0.00108			16.1775	0.00218			10.5886	0.00045665
16.1907	0.00126			16.1907	0.00178			10.5952	0.00017124
16.2038	0.00101			16.2038	0.00191			10.6017	0.00051373
16.2169	0.00151			16.2169	0.00171			10.6083	0.00039957
16.2301	0.0008288			16.2301	0.00139			10.6149	0.0002854
16.2432	0.00075673			16.2432	0.00171			10.6214	0.0002854
16.2563	0.00101			16.2563	0.00092336			10.628	0.00045665
16.2694	0.00119			16.2694	0.00237			10.6346	0.00039957
16.2826	0.00105			16.2826	0.00244			10.6411	0.00034249
16.2957	0.0013			16.2957	0.00244			10.6477	0.00039957
16.3088	0.0009369			16.3088	0.00145			10.6543	0.00051373
16.322	0.0008288			16.322	0.00211			10.6608	0.00039957
16.3351	0.00108			16.3351	0.00106			10.6674	0.00022832
16.3482	0.00064863			16.3482	0.00165			10.674	0.00011416
16.3614	0.00123			16.3614	0.00303			10.6805	0.0002854
16.3745	0.00115			16.3745	0.00224			10.6871	0.00039957
16.3876	0.00097294			16.3876	0.00191			10.6937	0.00022832
16.4007	0.00141			16.4007	0.00191			10.7002	0.00051373
16.4139	0.00097294			16.4139	0.00231			10.7068	0.00034249
16.427	0.00090087			16.427	0.00224			10.7134	0.00039957
16.4401	0.00101			16.4401	0.00139			10.7199	0.00045665
16.4533	0.00072069			16.4533	0.00178			10.7265	0.00039957
16.4664	0.00141			16.4664	0.00178			10.7331	0.00051373
16.4795	0.00086483			16.4795	0.00178			10.7396	0.00034249
16.4927	0.00126			16.4927	0.00231			10.7462	0.00034249
16.5058	0.00105			16.5058	0.00119			10.7528	0.00022832
16.5189	0.00115			16.5189	0.00211			10.7593	0.00045665
16.5321	0.00144			16.5321	0.00218			10.7659	0.00039957
16.5452	0.00105			16.5452	0.00218			10.7724	0.00057081
16.5583	0.00108			16.5583	0.00244			10.779	0.00062789
16.5714	0.00068466			16.5714	0.00185			10.7856	0.00057081
16.5846	0.00072069			16.5846	0.00237			10.7921	0.0002854
16.5977	0.00119			16.5977	0.00204			10.7987	0.00039957
16.6108	0.00090087			16.6108	0.00231			10.8053	0.00022832
16.624	0.00133			16.624	0.00224			10.8118	0.00017124
16.6371	0.00112			16.6371	0.00171			10.8184	0.00017124
16.6502	0.0008288			16.6502	0.00191			10.825	0.00039957
16.6634	0.00068466			16.6634	0.00191			10.8315	0.00057081
16.6765	0.00123			16.6765	0.00106			10.8381	0.00045665
16.6896	0.00101			16.6896	0.00152			10.8447	0
16.7028	0.0008288			16.7028	0.00204			10.8512	0.0002854
16.7159	0.00123			16.7159	0.00198			10.8578	0.00051373
16.729	0.00126			16.729	0.00165			10.8643	0.00068497
16.7421	0.00115			16.7421	0.00171			10.8709	0.0002854
16.7553	0.00068466			16.7553	0.00244			10.8775	0.00039957
16.7684	0.00075673			16.7684	0.00171			10.8841	0.00022832
16.7815	0.00112			16.7815	0.00152			10.8906	0.00039957
16.7947	0.00064863			16.7947	0.00171			10.8972	0.00034249
16.8078	0.00119			16.8078	0.00165			10.9037	0.00062789
16.8209	0.00075673			16.8209	0.00204			10.9103	0.00039957
16.8341	0.00126			16.8341	0.00185			10.9169	0.00022832
16.8472	0.00123			16.8472	0.00211			10.9234	0.00039957
16.8603	0.00133			16.8603	0.00211			10.93	0.00062789
16.8734	0.00105			16.8734	0.00204			10.9366	0.00039957
16.8866	0.00115			16.8866	0.00251			10.9431	0.00039957
16.8997	0.00133			16.8997	0.00171			10.9497	0.00062789
16.9128	0.00112			16.9128	0.00284			10.9563	0.00039957
16.926	0.00105			16.926	0.00165			10.9628	0.00034249
16.9391	0.0009369			16.9391	0.00145			10.9694	0.0002854
16.9522	0.00115			16.9522	0.00178			10.976	0.00022832
16.9654	0.00115			16.9654	0.00211			10.9825	0.0002854
16.9785	0.00097294			16.9785	0.00237			10.9891	0.00022832
16.9916	0.00137			16.9916	0.00198			10.9957	0.0002854
17.0047	0.00086483			17.0047	0.00251			11.0022	0.00034249
17.0179	0.00064863			17.0179	0.00257			11.0088	0.00051373
17.031	0.00108			17.031	0.00191			11.0153	0.00034249
17.0441	0.0013			17.0441	0.00125			11.0219	0.00045665
17.0573	0.00101			17.0573	0.00237			11.0285	0.00051373
17.0704	0.0013			17.0704	0.00185			11.0351	0.00034249
17.0835	0.00126			17.0835	0.00198			11.0416	0.0002854
17.0967	0.00115			17.0967	0.00185			11.0482	0.00068497
17.1098	0.00137			17.1098	0.00218			11.0547	0.00068497
17.1229	0.00133			17.1229	0.00178			11.0613	0.00045665
17.1361	0.00090087			17.1361	0.00204			11.0679	0.00022832
17.1492	0.00119			17.1492	0.00218			11.0744	0.00039957
17.1623	0.00097294			17.1623	0.00185			11.081	0.00022832
17.1754	0.0009369			17.1754	0.00211			11.0876	0.00062789
17.1886	0.00101			17.1886	0.00178			11.0941	0.00057081
17.2017	0.0008288			17.2017	0.00224			11.1007	0.00051373
17.2148	0.00101			17.2148	0.00152			11.1073	0.00051373
17.228	0.00151			17.228	0.00211			11.1138	0.00057081
17.2411	0.00115			17.2411	0.00251			11.1204	0.00091329
17.2542	0.00133			17.2542	0.00185			11.127	0.00039957
17.2674	0.00090087			17.2674	0.00191			11.1335	0.00057081
17.2805	0.00115			17.2805	0.00145			11.1401	0.00051373
17.2936	0.00151			17.2936	0.00171			11.1466	0.00039957
17.3067	0.00075673			17.3067	0.00152			11.1532	0.00011416
17.3199	0.00108			17.3199	0.00218			11.1598	0.00045665
17.333	0.00108			17.333	0.00237			11.1663	0.00045665
17.3461	0.00119			17.3461	0.00251			11.1729	0.00011416
17.3593	0.00105			17.3593	0.00277			11.1795	0.00051373
17.3724	0.00108			17.3724	0.00218			11.186	0.00017124
17.3855	0.00119			17.3855	0.00198			11.1926	0.00011416
17.3986	0.00097294			17.3986	0.00158			11.1992	0.00011416
17.4118	0.00108			17.4118	0.00185			11.2057	0
17.4249	0.00137			17.4249	0.00171			11.2123	0.0002854
17.438	0.00126			17.438	0.00237			11.2189	0.00057081
17.4512	0.00090087			17.4512	0.00251			11.2254	0.0002854
17.4643	0.00105			17.4643	0.00204			11.232	0.00034249
17.4774	0.00137			17.4774	0.00204			11.2386	0.00051373
17.4906	0.00123			17.4906	0.00145			11.2451	0.0002854
17.5037	0.00126			17.5037	0.00191			11.2517	0.00068497
17.5168	0.00115			17.5168	0.00211			11.2583	0.00011416
17.5299	0.00112			17.5299	0.00211			11.2648	0.00039957
17.5431	0.00123			17.5431	0.00211			11.2714	0.00039957
17.5562	0.0009369			17.5562	0.00198			11.278	0.00045665
17.5694	0.00108			17.5694	0.00191			11.2845	0.00051373
17.5825	0.00126			17.5825	0.00237			11.2911	0.0002854
17.5956	0.00151			17.5956	0.00218			11.2977	0.00017124
17.6087	0.00064863			17.6087	0.00211			11.3042	0.00017124
17.6219	0.0009369			17.6219	0.00204			11.3108	0.00017124
17.635	0.00115			17.635	0.00244			11.3173	0.0002854
17.6481	0.00137			17.6481	0.0027			11.3239	0.00034249
17.6613	0.00137			17.6613	0.0027			11.3305	0.00017124
17.6744	0.00112			17.6744	0.00165			11.337	0.00045665
17.6875	0.00108			17.6875	0.00244			11.3436	0.00022832
17.7006	0.00108			17.7006	0.00204			11.3502	0.00017124
17.7138	0.00108			17.7138	0.00211			11.3567	0.00045665
17.7269	0.00105			17.7269	0.00158			11.3633	0.00045665
17.74	0.00108			17.74	0.00224			11.3699	0.0002854
17.7532	0.0009369			17.7532	0.00171			11.3764	0.00062789
17.7663	0.00123			17.7663	0.00257			11.383	0.00034249
17.7794	0.00119			17.7794	0.00237			11.3896	0.0002854
17.7926	0.00126			17.7926	0.00264			11.3961	0.00017124
17.8057	0.00141			17.8057	0.00185			11.4027	0.00017124
17.8188	0.00097294			17.8188	0.00224			11.4093	0.00051373
17.8319	0.00097294			17.8319	0.00198			11.4158	0.00034249
17.8451	0.00144			17.8451	0.00139			11.4224	0.00039957
17.8582	0.00119			17.8582	0.00191			11.429	0.00034249
17.8713	0.00141			17.8713	0.00185			11.4355	0.00051373
17.8845	0.00097294			17.8845	0.00198			11.4421	0.00062789
17.8976	0.00108			17.8976	0.00178			11.4487	0.00057081
17.9107	0.00141			17.9107	0.00171			11.4552	0.00045665
17.9239	0.0018			17.9239	0.00204			11.4618	0.00017124
17.937	0.00119			17.937	0.00218			11.4683	0.00045665
17.9501	0.00123			17.9501	0.00211			11.4749	0.0002854
17.9632	0.00133			17.9632	0.00198			11.4815	0.00034249
17.9764	0.00108			17.9764	0.00198			11.488	0.00045665
17.9895	0.00112			17.9895	0.00178			11.4946	0.00051373
18.0026	0.00126			18.0026	0.00191			11.5012	0.00017124
18.0158	0.00126			18.0158	0.00211			11.5077	0.00074205
18.0289	0.0013			18.0289	0.0029			11.5143	0.00045665
18.042	0.00108			18.042	0.00198			11.5209	0.00068497
18.0552	0.00155			18.0552	0.00264			11.5274	0.00045665
18.0683	0.0008288			18.0683	0.0027			11.534	0.00051373
18.0814	0.00119			18.0814	0.00264			11.5406	0.0002854
18.0946	0.00144			18.0946	0.00204			11.5471	0.0002854
18.1077	0.00101			18.1077	0.00264			11.5537	0.00045665
18.1208	0.00105			18.1208	0.00277			11.5603	0.00068497
18.1339	0.00119			18.1339	0.00257			11.5668	0.00034249
18.1471	0.00133			18.1471	0.0027			11.5734	5.7081e-05
18.1602	0.0013			18.1602	0.00224			11.58	0.00068497
18.1733	0.00137			18.1733	0.00218			11.5865	0.00057081
18.1865	0.00101			18.1865	0.00158			11.5931	0.00039957
18.1996	0.00108			18.1996	0.00191			11.5997	0.0002854
18.2127	0.00123			18.2127	0.00277			11.6062	0.00017124
18.2259	0.00119			18.2259	0.00191			11.6128	0.00039957
18.239	0.00097294			18.239	0.00191			11.6194	0.00034249
18.2521	0.00108			18.2521	0.00171			11.6259	0.00057081
18.2653	0.00126			18.2653	0.00257			11.6325	0.00051373
18.2784	0.0013			18.2784	0.00218			11.639	0.00034249
18.2915	0.00144			18.2915	0.00284			11.6456	0.00045665
18.3046	0.00115			18.3046	0.00204			11.6522	0.00039957
18.3178	0.00105			18.3178	0.00204			11.6587	0.00051373
18.3309	0.00141			18.3309	0.00178			11.6653	0.00039957
18.344	0.00137			18.344	0.00218			11.6719	0.00022832
18.3572	0.00112			18.3572	0.00224			11.6784	0.00017124
18.3703	0.00108			18.3703	0.00204			11.685	0.00034249
18.3834	0.00126			18.3834	0.00178			11.6916	0.0002854
18.3966	0.00112			18.3966	0.00224			11.6981	0.00045665
18.4097	0.00137			18.4097	0.00237			11.7047	0.00068497
18.4228	0.00162			18.4228	0.00191			11.7113	0.00022832
18.4359	0.00133			18.4359	0.00244			11.7178	0.00079913
18.4491	0.00112			18.4491	0.00178			11.7244	0.00039957
18.4622	0.00101			18.4622	0.00218			11.7309	0.00017124
18.4753	0.0009369			18.4753	0.00198			11.7375	0.00022832
18.4885	0.00151			18.4885	0.00211			11.7441	0.0002854
18.5016	0.00101			18.5016	0.00264			11.7507	0.00057081
18.5147	0.00162			18.5147	0.0027			11.7572	0.00057081
18.5279	0.00126			18.5279	0.00218			11.7638	0.00017124
18.541	0.00137			18.541	0.00145			11.7703	0.00011416
18.5541	0.00101			18.5541	0.00211			11.7769	0.0002854
18.5673	0.00144			18.5673	0.0027			11.7835	0.00034249
18.5804	0.00108			18.5804	0.0027			11.79	0.00017124
18.5935	0.00115			18.5935	0.00119			11.7966	0.00034249
18.6066	0.00112			18.6066	0.00251			11.8032	0.00017124
18.6198	0.00141			18.6198	0.00191			11.8097	0.00057081
18.6329	0.00126			18.6329	0.00284			11.8163	0.00062789
18.646	0.00126			18.646	0.00237			11.8229	0.00022832
18.6592	0.00097294			18.6592	0.00237			11.8294	0.00039957
18.6723	0.00115			18.6723	0.00231			11.836	0.00034249
18.6854	0.00115			18.6854	0.00257			11.8426	0.00022832
18.6986	0.00119			18.6986	0.00231			11.8491	0.00051373
18.7117	0.00108			18.7117	0.00211			11.8557	0.00039957
18.7248	0.00119			18.7248	0.00198			11.8623	0.00022832
18.7379	0.00115			18.7379	0.00224			11.8688	0.00085621
18.7511	0.00169			18.7511	0.00257			11.8754	0.00039957
18.7642	0.00144			18.7642	0.00185			11.8819	0.00039957
18.7773	0.00126			18.7773	0.00218			11.8885	0.0002854
18.7905	0.0013			18.7905	0.0027			11.8951	0.00057081
18.8036	0.00141			18.8036	0.00218			11.9017	0.0002854
18.8167	0.00141			18.8167	0.00171			11.9082	0.00039957
18.8299	0.00097294			18.8299	0.00244			11.9148	0.00045665
18.843	0.00112			18.843	0.00191			11.9213	0.00085621
18.8561	0.00115			18.8561	0.00218			11.9279	0.00045665
18.8692	0.00151			18.8692	0.00198			11.9345	0.00068497
18.8824	0.00151			18.8824	0.00204			11.941	0.00011416
18.8955	0.00151			18.8955	0.00204			11.9476	0.00057081
18.9086	0.0013			18.9086	0.00171			11.9542	0.00039957
18.9218	0.00141			18.9218	0.00257			11.9607	0.00022832
18.9349	0.00133			18.9349	0.00152			11.9673	0.00034249
18.948	0.00101			18.948	0.00231			11.9739	0.00051373
18.9612	0.00105			18.9612	0.00191			11.9804	0.00022832
18.9743	0.0013			18.9743	0.00158			11.987	0.00062789
18.9874	0.00126			18.9874	0.00277			11.9936	0.00057081
19.0006	0.00155			19.0006	0.00257			12.0001	0.00045665
19.0137	0.00101			19.0137	0.00264			12.0067	0.00039957
19.0268	0.00126			19.0268	0.00185			12.0132	0.00034249
19.0399	0.00123			19.0399	0.0027			12.0198	0.0002854
19.0531	0.00119			19.0531	0.00231			12.0264	0.00022832
19.0662	0.00166			19.0662	0.00257			12.0329	0.00103
19.0793	0.0013			19.0793	0.00198			12.0395	0.00051373
19.0925	0.00144			19.0925	0.00257			12.0461	0.00045665
19.1056	0.00133			19.1056	0.0027			12.0526	0.00022832
19.1187	0.00144			19.1187	0.00284			12.0592	0.00022832
19.1319	0.0013			19.1319	0.00204			12.0658	0.0002854
19.145	0.00119			19.145	0.00244			12.0723	0.0002854
19.1581	0.0013			19.1581	0.00218			12.0789	0.00034249
19.1712	0.00133			19.1712	0.00303			12.0855	0.00039957
19.1844	0.00123			19.1844	0.00257			12.092	0.0002854
19.1975	0.00133			19.1975	0.00218			12.0986	0.00068497
19.2106	0.00123			19.2106	0.00218			12.1052	0.00017124
19.2238	0.00123			19.2238	0.00244			12.1117	0.00022832
19.2369	0.00105			19.2369	0.0027			12.1183	0.0002854
19.25	0.00101			19.25	0.00224			12.1249	0.00034249
19.2631	0.00108			19.2631	0.00297			12.1314	0.00034249
19.2763	0.00119			19.2763	0.0027			12.138	0.00017124
19.2894	0.00137			19.2894	0.00204			12.1446	0.00039957
19.3025	0.0013			19.3025	0.00185			12.1511	0.00039957
19.3157	0.00141			19.3157	0.00185			12.1577	0.00034249
19.3288	0.00126			19.3288	0.00297			12.1642	0.00051373
19.3419	0.00112			19.3419	0.00284			12.1708	0.00039957
19.3551	0.0018			19.3551	0.00244			12.1774	0.00011416
19.3682	0.00119			19.3682	0.0031			12.1839	0.00022832
19.3813	0.00141			19.3813	0.00251			12.1905	0.00034249
19.3944	0.00159			19.3944	0.00178			12.1971	0.00022832
19.4076	0.00123			19.4076	0.00237			12.2036	0.00039957
19.4207	0.00159			19.4207	0.00211			12.2102	0.0002854
19.4338	0.00177			19.4338	0.00244			12.2168	0.00045665
19.447	0.00144			19.447	0.00237			12.2233	0.00017124
19.4601	0.0009369			19.4601	0.00303			12.2299	0.00034249
19.4732	0.00137			19.4732	0.00257			12.2365	0.00045665
19.4864	0.00155			19.4864	0.00231			12.243	0.00017124
19.4995	0.00112			19.4995	0.00343			12.2496	0.00051373
19.5126	0.0009369			19.5126	0.00231			12.2562	0.00022832
19.5258	0.0013			19.5258	0.00185			12.2627	0.00045665
19.5389	0.00148			19.5389	0.0027			12.2693	0.00051373
19.552	0.00108			19.552	0.00284			12.2759	0.00057081
19.5651	0.00166			19.5651	0.00178			12.2824	0.00022832
19.5783	0.00126			19.5783	0.00257			12.289	0.00068497
19.5914	0.00177			19.5914	0.00317			12.2956	0.0002854
19.6045	0.00151			19.6045	0.0035			12.3021	0.0002854
19.6177	0.00148			19.6177	0.00264			12.3087	0.00051373
19.6308	0.00137			19.6308	0.0027			12.3153	0.00057081
19.6439	0.00155			19.6439	0.00323			12.3218	0.00022832
19.6571	0.00137			19.6571	0.00211			12.3284	0.00039957
19.6702	0.00159			19.6702	0.00211			12.3349	0.00051373
19.6833	0.0018			19.6833	0.00211			12.3415	0.00017124
19.6964	0.0018			19.6964	0.00257			12.3481	0.00045665
19.7096	0.00159			19.7096	0.00323			12.3546	0.00045665
19.7227	0.00166			19.7227	0.00218			12.3612	0.00017124
19.7358	0.00123			19.7358	0.00251			12.3678	0.00034249
19.749	0.00133			19.749	0.00198			12.3743	0.00039957
19.7621	0.00173			19.7621	0.00277			12.3809	0.0002854
19.7752	0.00141			19.7752	0.00284			12.3875	0.0002854
19.7884	0.00155			19.7884	0.00244			12.394	0.0002854
19.8015	0.00198			19.8015	0.00251			12.4006	0.00022832
19.8146	0.00213			19.8146	0.00231			12.4072	0.0002854
19.8278	0.0022			19.8278	0.00336			12.4137	0.00039957
19.8409	0.00252			19.8409	0.0027			12.4203	0.00051373
19.854	0.00281			19.854	0.00284			12.4269	0.00051373
19.8671	0.00256			19.8671	0.00343			12.4334	0.00039957
19.8803	0.00378			19.8803	0.00422			12.44	0.00062789
19.8934	0.00375			19.8934	0.00376			12.4466	0.00034249
19.9065	0.00551			19.9065	0.00508			12.4531	0.00045665
19.9197	0.00717			19.9197	0.00587			12.4597	0.00045665
19.9328	0.0084			19.9328	0.0058			12.4663	0.00022832
19.9459	0.011			19.9459	0.0091			12.4728	0.00022832
19.9591	0.0159			19.9591	0.0147			12.4794	0.00017124
19.9722	0.0313			19.9722	0.0348			12.4859	0.00034249
19.9853	0.0883			19.9853	0.1273			12.4925	0.00022832
19.9984	0.207			19.9984	0.1849			12.4991	0.00017124
20.0116	0.1172			20.0116	0.0641			12.5056	0.00011416
20.0247	0.0403			20.0247	0.0363			12.5122	0.00051373
20.0378	0.0554			20.0378	0.082			12.5188	0.00017124
20.051	0.0961			20.051	0.0719			12.5253	0.00045665
20.0641	0.0424			20.0641	0.022			12.5319	0.00045665
20.0772	0.0128			20.0772	0.00857			12.5385	0.00039957
20.0904	0.00551			20.0904	0.006			12.545	5.7081e-05
20.1035	0.00472			20.1035	0.00468			12.5516	5.7081e-05
20.1166	0.00285			20.1166	0.00409			12.5582	0.00039957
20.1298	0.0031			20.1298	0.00264			12.5647	0.00017124
20.1429	0.00277			20.1429	0.0035			12.5713	0.0002854
20.156	0.00187			20.156	0.00343			12.5779	0.00051373
20.1691	0.00187			20.1691	0.00317			12.5844	0.00051373
20.1823	0.00202			20.1823	0.00303			12.591	5.7081e-05
20.1954	0.00155			20.1954	0.00303			12.5976	0.00022832
20.2085	0.00141			20.2085	0.0029			12.6041	0.00045665
20.2217	0.00151			20.2217	0.00237			12.6107	5.7081e-05
20.2348	0.00166			20.2348	0.00277			12.6173	0.00011416
20.2479	0.00187			20.2479	0.0027			12.6238	0.00057081
20.2611	0.00184			20.2611	0.00284			12.6304	0.00045665
20.2742	0.00144			20.2742	0.00284			12.6369	0.00022832
20.2873	0.00162			20.2873	0.00356			12.6435	0.00062789
20.3004	0.00162			20.3004	0.00231			12.6501	0.0002854
20.3136	0.00177			20.3136	0.00376			12.6566	0.0002854
20.3267	0.00162			20.3267	0.00257			12.6632	0.0002854
20.3398	0.00115			20.3398	0.00343			12.6698	0.0002854
20.353	0.00119			20.353	0.00224			12.6763	0.00045665
20.3661	0.00155			20.3661	0.0033			12.6829	0.00045665
20.3792	0.00151			20.3792	0.00211			12.6895	0.00039957
20.3924	0.00159			20.3924	0.00297			12.696	0.00051373
20.4055	0.00162			20.4055	0.00303			12.7026	0.00045665
20.4186	0.00162			20.4186	0.0029			12.7092	0.00022832
20.4318	0.00144			20.4318	0.00297			12.7157	0.00034249
20.4449	0.00173			20.4449	0.00237			12.7223	0.00039957
20.458	0.00133			20.458	0.00251			12.7288	0.00051373
20.4711	0.00159			20.4711	0.00198			12.7354	0.00017124
20.4843	0.00112			20.4843	0.00251			12.742	0.00045665
20.4974	0.00159			20.4974	0.00416			12.7485	0.00051373
20.5105	0.00177			20.5105	0.0035			12.7551	0.0002854
20.5237	0.00151			20.5237	0.00317			12.7617	0.00039957
20.5368	0.00166			20.5368	0.00317			12.7682	0.00045665
20.5499	0.00115			20.5499	0.00204			12.7748	0.00039957
20.5631	0.00151			20.5631	0.00317			12.7814	0.00079913
20.5762	0.00137			20.5762	0.00284			12.7879	0.00062789
20.5893	0.00119			20.5893	0.00237			12.7945	0.00039957
20.6024	0.00159			20.6024	0.00257			12.8011	0.00062789
20.6156	0.00159			20.6156	0.00257			12.8076	0.00068497
20.6287	0.00155			20.6287	0.00231			12.8142	0.0002854
20.6418	0.00187			20.6418	0.00237			12.8208	0.00051373
20.655	0.00173			20.655	0.00231			12.8273	0.00068497
20.6681	0.00141			20.6681	0.00251			12.8339	0.00022832
20.6812	0.00151			20.6812	0.0029			12.8405	0.0002854
20.6944	0.00159			20.6944	0.00218			12.847	0.0002854
20.7075	0.00202			20.7075	0.00297			12.8536	0.0002854
20.7206	0.0018			20.7206	0.0029			12.8602	0.00051373
20.7337	0.00177			20.7337	0.00323			12.8667	0.00045665
20.7469	0.00137			20.7469	0.00237			12.8733	0.00051373
20.76	0.00133			20.76	0.00284			12.8798	0.0002854
20.7731	0.00115			20.7731	0.00257			12.8864	0.00034249
20.7863	0.00162			20.7863	0.00237			12.893	0.00039957
20.7994	0.00137			20.7994	0.00244			12.8995	0.00039957
20.8125	0.00148			20.8125	0.00343			12.9061	0.0002854
20.8257	0.00177			20.8257	0.00297			12.9127	0.00062789
20.8388	0.00137			20.8388	0.00369			12.9192	0.00062789
20.8519	0.00166			20.8519	0.0027			12.9258	0.00057081
20.8651	0.00133			20.8651	0.00224			12.9324	0.00039957
20.8782	0.00151			20.8782	0.00297			12.9389	0.0002854
20.8913	0.00148			20.8913	0.00277			12.9455	0.00034249
20.9044	0.0013			20.9044	0.00297			12.9521	0.00039957
20.9176	0.00159			20.9176	0.00284			12.9586	0.00011416
20.9307	0.0013			20.9307	0.00257			12.9652	0.00062789
20.9438	0.00184			20.9438	0.00264			12.9718	0.00039957
20.957	0.00191			20.957	0.0035			12.9783	0.00022832
20.9701	0.00159			20.9701	0.00237			12.9849	0.00091329
20.9832	0.00159			20.9832	0.00343			12.9915	0.00039957
20.9963	0.00133			20.9963	0.00257			12.998	0.00039957
21.0095	0.00187			21.0095	0.00244			13.0046	0.00039957
21.0226	0.00141			21.0226	0.00211			13.0112	0.00057081
21.0357	0.00169			21.0357	0.00251			13.0177	0.00039957
21.0489	0.00155			21.0489	0.00251			13.0243	0.00051373
21.062	0.00159			21.062	0.0027			13.0308	0.00039957
21.0751	0.00148			21.0751	0.00284			13.0374	0.0002854
21.0883	0.00115			21.0883	0.00303			13.044	0.00039957
21.1014	0.0013			21.1014	0.00251			13.0505	0.00051373
21.1145	0.00173			21.1145	0.00224			13.0571	0.00034249
21.1276	0.00112			21.1276	0.00343			13.0637	0.00057081
21.1408	0.00155			21.1408	0.0029			13.0702	0.00051373
21.1539	0.00144			21.1539	0.00297			13.0768	0.00017124
21.167	0.0013			21.167	0.00303			13.0834	0.00039957
21.1802	0.00137			21.1802	0.00204			13.0899	0.00045665
21.1933	0.00126			21.1933	0.00396			13.0965	0.00039957
21.2064	0.00123			21.2064	0.00257			13.1031	0.00051373
21.2196	0.00166			21.2196	0.00277			13.1096	0.0002854
21.2327	0.00151			21.2327	0.00297			13.1162	0.00017124
21.2458	0.00159			21.2458	0.00211			13.1228	0.00051373
21.259	0.00144			21.259	0.00317			13.1293	0.00039957
21.2721	0.00137			21.2721	0.00317			13.1359	0.00057081
21.2852	0.00159			21.2852	0.0035			13.1425	0.00022832
21.2983	0.00166			21.2983	0.00231			13.149	0.00062789
21.3115	0.00137			21.3115	0.00303			13.1556	0.00034249
21.3246	0.00184			21.3246	0.00396			13.1622	0.0002854
21.3377	0.00166			21.3377	0.0029			13.1687	0.00068497
21.3509	0.00162			21.3509	0.00389			13.1753	0.00034249
21.364	0.00144			21.364	0.00277			13.1819	0.0002854
21.3771	0.00187			21.3771	0.00218			13.1884	0.00045665
21.3903	0.00162			21.3903	0.00396			13.195	0.00045665
21.4034	0.00155			21.4034	0.00277			13.2015	0.0002854
21.4165	0.0013			21.4165	0.00277			13.2081	0.00034249
21.4296	0.00162			21.4296	0.00244			13.2147	0.00045665
21.4428	0.00151			21.4428	0.00277			13.2212	0.0002854
21.4559	0.0018			21.4559	0.00303			13.2278	0.00039957
21.469	0.00166			21.469	0.0033			13.2344	0.00017124
21.4822	0.0018			21.4822	0.0027			13.2409	0.00011416
21.4953	0.0013			21.4953	0.0027			13.2475	0.00034249
21.5084	0.00144			21.5084	0.00277			13.2541	0.00022832
21.5216	0.00133			21.5216	0.00383			13.2606	0.00045665
21.5347	0.0018			21.5347	0.0029			13.2672	0.00039957
21.5478	0.00177			21.5478	0.00264			13.2738	0.00034249
21.5609	0.00184			21.5609	0.0027			13.2803	0.00017124
21.5741	0.00184			21.5741	0.00409			13.2869	0.00057081
21.5872	0.0013			21.5872	0.0031			13.2935	0.00017124
21.6003	0.00155			21.6003	0.0029			13.3	0.00022832
21.6135	0.00151			21.6135	0.0027			13.3066	0.00017124
21.6266	0.00148			21.6266	0.0033			13.3132	0.00039957
21.6397	0.00119			21.6397	0.00297			13.3197	0.00022832
21.6529	0.00155			21.6529	0.00211			13.3263	0.00045665
21.666	0.00108			21.666	0.00264			13.3329	0.0002854
21.6791	0.00126			21.6791	0.00336			13.3394	0.00051373
21.6923	0.00223			21.6923	0.00297			13.346	0.00011416
21.7054	0.0013			21.7054	0.00277			13.3525	0.00017124
21.7185	0.00133			21.7185	0.00231			13.3591	0.00051373
21.7316	0.00123			21.7316	0.0027			13.3657	0.0002854
21.7448	0.00159			21.7448	0.00343			13.3722	0.00062789
21.7579	0.00133			21.7579	0.00277			13.3788	0.00017124
21.771	0.0018			21.771	0.0029			13.3854	0.00062789
21.7842	0.00155			21.7842	0.00297			13.3919	0.0002854
21.7973	0.00159			21.7973	0.00297			13.3985	0.00034249
21.8104	0.0018			21.8104	0.00297			13.4051	0.00011416
21.8236	0.00159			21.8236	0.00317			13.4116	0.0002854
21.8367	0.00151			21.8367	0.0035			13.4182	0.00017124
21.8498	0.00115			21.8498	0.00244			13.4248	0.0002854
21.863	0.00155			21.863	0.00264			13.4313	0.0002854
21.8761	0.00173			21.8761	0.00343			13.4379	0.00017124
21.8892	0.00148			21.8892	0.00257			13.4444	0.00039957
21.9023	0.0018			21.9023	0.00363			13.451	0.00051373
21.9155	0.00123			21.9155	0.0029			13.4576	0.00057081
21.9286	0.00155			21.9286	0.00336			13.4642	0.00034249
21.9417	0.00155			21.9417	0.00376			13.4707	0.00062789
21.9549	0.00144			21.9549	0.00237			13.4773	0.00039957
21.968	0.00202			21.968	0.00429			13.4839	0.00057081
21.9811	0.00173			21.9811	0.0029			13.4904	0.00051373
21.9943	0.00148			21.9943	0.0027			13.497	0.00057081
22.0074	0.00151			22.0074	0.00277			13.5035	0.00051373
22.0205	0.00159			22.0205	0.00297			13.5101	0.0002854
22.0336	0.00151			22.0336	0.0033			13.5167	0.00039957
22.0468	0.00162			22.0468	0.00323			13.5232	0.00051373
22.0599	0.00166			22.0599	0.00343			13.5298	0
22.073	0.00137			22.073	0.00264			13.5364	0.00068497
22.0862	0.00177			22.0862	0.00297			13.5429	0.00017124
22.0993	0.00155			22.0993	0.00244			13.5495	0.00034249
22.1124	0.00144			22.1124	0.00323			13.5561	0.00039957
22.1256	0.00195			22.1256	0.00257			13.5626	0.00068497
22.1387	0.00155			22.1387	0.00257			13.5692	0.0002854
22.1518	0.00162			22.1518	0.0033			13.5758	0.00057081
22.1649	0.00137			22.1649	0.00317			13.5823	0.00034249
22.1781	0.00162			22.1781	0.00317			13.5889	0.0002854
22.1912	0.00234			22.1912	0.00264			13.5954	0.0002854
22.2043	0.00162			22.2043	0.00297			13.602	0.0002854
22.2175	0.00155			22.2175	0.00244			13.6086	0.00034249
22.2306	0.00155			22.2306	0.00257			13.6151	0.00045665
22.2437	0.00173			22.2437	0.0035			13.6217	0.00045665
22.2569	0.00155			22.2569	0.00251			13.6283	0.00022832
22.27	0.00141			22.27	0.00297			13.6348	0.00034249
22.2831	0.00144			22.2831	0.00336			13.6414	0.00022832
22.2963	0.00166			22.2963	0.0035			13.648	0.00034249
22.3094	0.00159			22.3094	0.0031			13.6545	0.00045665
22.3225	0.00191			22.3225	0.00264			13.6611	0.00022832
22.3356	0.00159			22.3356	0.00277			13.6677	0.0002854
22.3488	0.00155			22.3488	0.00343			13.6742	0.0002854
22.3619	0.00151			22.3619	0.00303			13.6808	0.00039957
22.375	0.00137			22.375	0.0029			13.6874	0.00051373
22.3882	0.00148			22.3882	0.00264			13.6939	0.00039957
22.4013	0.00151			22.4013	0.00277			13.7005	0.00022832
22.4144	0.0013			22.4144	0.00389			13.7071	0.00068497
22.4276	0.00119			22.4276	0.00336			13.7136	0.00045665
22.4407	0.00162			22.4407	0.00323			13.7202	0.00045665
22.4538	0.00162			22.4538	0.00356			13.7268	0.00034249
22.4669	0.00123			22.4669	0.00277			13.7333	0.00022832
22.4801	0.00209			22.4801	0.00257			13.7399	0.00022832
22.4932	0.00162			22.4932	0.00383			13.7464	0.00022832
22.5063	0.00213			22.5063	0.00336			13.753	0.0002854
22.5195	0.00148			22.5195	0.0031			13.7596	0.0002854
22.5326	0.00162			22.5326	0.00376			13.7661	0.00039957
22.5457	0.00213			22.5457	0.00323			13.7727	0.0002854
22.5588	0.00166			22.5588	0.0029			13.7793	0.00017124
22.572	0.00173			22.572	0.00297			13.7858	0.00057081
22.5851	0.00162			22.5851	0.00389			13.7924	0.0002854
22.5982	0.00159			22.5982	0.00257			13.799	0.00045665
22.6114	0.00115			22.6114	0.00224			13.8055	0.00022832
22.6245	0.00133			22.6245	0.00336			13.8121	0.00062789
22.6376	0.00198			22.6376	0.00297			13.8187	0.00039957
22.6508	0.00166			22.6508	0.00343			13.8252	0.00045665
22.6639	0.00202			22.6639	0.00277			13.8318	0.00017124
22.677	0.00159			22.677	0.00231			13.8384	0.0002854
22.6902	0.00198			22.6902	0.00323			13.8449	0.00039957
22.7033	0.00169			22.7033	0.00264			13.8515	0.0002854
22.7164	0.00155			22.7164	0.00284			13.8581	0.00045665
22.7295	0.00169			22.7295	0.0029			13.8646	0.00051373
22.7427	0.00151			22.7427	0.00409			13.8712	0.00051373
22.7558	0.00148			22.7558	0.00297			13.8778	0.00034249
22.7689	0.00173			22.7689	0.00297			13.8843	0.00039957
22.7821	0.00133			22.7821	0.00356			13.8909	0.00039957
22.7952	0.00173			22.7952	0.00323			13.8974	0.00039957
22.8083	0.00187			22.8083	0.00323			13.904	0.00039957
22.8215	0.00169			22.8215	0.00264			13.9106	0.00034249
22.8346	0.00141			22.8346	0.00369			13.9171	0.00022832
22.8477	0.00162			22.8477	0.00336			13.9237	0.00017124
22.8608	0.0022			22.8608	0.00356			13.9303	0.00017124
22.874	0.00144			22.874	0.0029			13.9368	0.00034249
22.8871	0.00112			22.8871	0.00303			13.9434	0.00034249
22.9002	0.00166			22.9002	0.00277			13.95	0.00022832
22.9134	0.00137			22.9134	0.00376			13.9565	0.00011416
22.9265	0.00144			22.9265	0.00356			13.9631	0.00062789
22.9396	0.00169			22.9396	0.00277			13.9697	0.00062789
22.9528	0.00115			22.9528	0.00284			13.9762	0.00039957
22.9659	0.00159			22.9659	0.0029			13.9828	0.00011416
22.979	0.00166			22.979	0.00284			13.9894	0.00045665
22.9921	0.00173			22.9921	0.0035			13.9959	0.00022832
23.0053	0.00159			23.0053	0.0033			14.0025	0.0002854
23.0184	0.00205			23.0184	0.0027			14.0091	0.00011416
23.0315	0.0018			23.0315	0.00297			14.0156	0.00017124
23.0447	0.00187			23.0447	0.00244			14.0222	0.0002854
23.0578	0.00141			23.0578	0.00237			14.0288	0.00017124
23.0709	0.00162			23.0709	0.00264			14.0353	0.00022832
23.0841	0.0013			23.0841	0.00383			14.0419	0.00034249
23.0972	0.00144			23.0972	0.00264			14.0485	0.00022832
23.1103	0.00137			23.1103	0.00257			14.055	0.00057081
23.1235	0.0018			23.1235	0.00396			14.0616	0.00062789
23.1366	0.00133			23.1366	0.00303			14.0681	0.00011416
23.1497	0.00162			23.1497	0.00303			14.0747	0.00034249
23.1628	0.00137			23.1628	0.00277			14.0813	0.00034249
23.176	0.00162			23.176	0.00317			14.0878	0.0002854
23.1891	0.00159			23.1891	0.00336			14.0944	0.00034249
23.2022	0.00173			23.2022	0.0027			14.101	0.00022832
23.2154	0.00166			23.2154	0.0035			14.1075	0.00045665
23.2285	0.0018			23.2285	0.00336			14.1141	0.00034249
23.2416	0.00169			23.2416	0.0033			14.1207	0.00034249
23.2548	0.00137			23.2548	0.00396			14.1272	0.00051373
23.2679	0.00184			23.2679	0.00317			14.1338	0.00045665
23.281	0.00141			23.281	0.00317			14.1404	0.0002854
23.2941	0.00155			23.2941	0.0035			14.1469	0.00034249
23.3073	0.00187			23.3073	0.00284			14.1535	0.00034249
23.3204	0.00155			23.3204	0.0031			14.1601	0.00039957
23.3335	0.00148			23.3335	0.00284			14.1666	0.00034249
23.3467	0.00144			23.3467	0.00303			14.1732	0.00039957
23.3598	0.00126			23.3598	0.0027			14.1798	0.00022832
23.3729	0.00177			23.3729	0.00224			14.1863	0.00034249
23.3861	0.00126			23.3861	0.0031			14.1929	0.0002854
23.3992	0.00141			23.3992	0.00277			14.1995	0.00022832
23.4123	0.00155			23.4123	0.00257			14.206	0.0002854
23.4255	0.00115			23.4255	0.00297			14.2126	0.0002854
23.4386	0.00187			23.4386	0.00244			14.2191	0.00017124
23.4517	0.00177			23.4517	0.00231			14.2257	0.00045665
23.4648	0.00166			23.4648	0.00323			14.2323	0.00057081
23.478	0.00141			23.478	0.00317			14.2388	0.00022832
23.4911	0.00198			23.4911	0.00237			14.2454	0.00011416
23.5042	0.00148			23.5042	0.00257			14.252	0.0002854
23.5174	0.00173			23.5174	0.00257			14.2585	0.00034249
23.5305	0.00169			23.5305	0.00251			14.2651	0.00034249
23.5436	0.00173			23.5436	0.00356			14.2717	0.0002854
23.5568	0.00191			23.5568	0.00277			14.2782	0.00011416
23.5699	0.00169			23.5699	0.00356			14.2848	0.00045665
23.583	0.00198			23.583	0.00323			14.2914	0.00039957
23.5962	0.00187			23.5962	0.00376			14.2979	0.00045665
23.6093	0.00213			23.6093	0.00251			14.3045	0.00057081
23.6224	0.00151			23.6224	0.0033			14.311	0.00045665
23.6355	0.00148			23.6355	0.0029			14.3176	0.00057081
23.6487	0.00097294			23.6487	0.00303			14.3242	0.0002854
23.6618	0.00151			23.6618	0.00284			14.3308	0.00034249
23.6749	0.00159			23.6749	0.00284			14.3373	0.0002854
23.6881	0.00184			23.6881	0.0029			14.3439	0.0002854
23.7012	0.00144			23.7012	0.00297			14.3504	0.0002854
23.7143	0.00151			23.7143	0.0031			14.357	0.00051373
23.7275	0.00115			23.7275	0.00257			14.3636	0.00057081
23.7406	0.00187			23.7406	0.0027			14.3701	0.00022832
23.7537	0.00155			23.7537	0.0035			14.3767	0.00017124
23.7668	0.00151			23.7668	0.0027			14.3833	0.00011416
23.78	0.00173			23.78	0.00277			14.3898	0.00045665
23.7931	0.00198			23.7931	0.00218			14.3964	0.00051373
23.8062	0.00155			23.8062	0.00277			14.403	0.00034249
23.8194	0.00177			23.8194	0.00409			14.4095	0.00011416
23.8325	0.00112			23.8325	0.00277			14.4161	0.00051373
23.8456	0.00166			23.8456	0.00251			14.4227	0.00022832
23.8588	0.00166			23.8588	0.00363			14.4292	0.0002854
23.8719	0.00159			23.8719	0.0031			14.4358	0.00034249
23.885	0.00195			23.885	0.00336			14.4424	0.00022832
23.8981	0.00198			23.8981	0.00218			14.4489	0.00051373
23.9113	0.00177			23.9113	0.00343			14.4555	0.0002854
23.9244	0.00202			23.9244	0.00264			14.462	0.00034249
23.9375	0.00166			23.9375	0.0031			14.4686	0.00045665
23.9507	0.00177			23.9507	0.0029			14.4752	0.00039957
23.9638	0.00177			23.9638	0.00251			14.4817	0.00039957
23.9769	0.00169			23.9769	0.00284			14.4883	5.7081e-05
23.9901	0.00141			23.9901	0.00264			14.4949	0.00045665
24.0032	0.00177			24.0032	0.00277			14.5014	0.00017124
24.0163	0.00173			24.0163	0.00343			14.508	0.0002854
24.0294	0.00148			24.0294	0.00185			14.5146	0.00039957
24.0426	0.0018			24.0426	0.00257			14.5211	0.0002854
24.0557	0.00173			24.0557	0.00317			14.5277	0.00034249
24.0688	0.00141			24.0688	0.0031			14.5343	0.00022832
24.082	0.00184			24.082	0.00231			14.5408	0.00045665
24.0951	0.00151			24.0951	0.00317			14.5474	0.00022832
24.1082	0.0013			24.1082	0.0031			14.554	0.00034249
24.1214	0.0013			24.1214	0.00317			14.5605	0.00039957
24.1345	0.00162			24.1345	0.0031			14.5671	0.00039957
24.1476	0.00141			24.1476	0.00317			14.5737	0.00034249
24.1608	0.00195			24.1608	0.00251			14.5802	0.00011416
24.1739	0.00177			24.1739	0.00284			14.5868	0.0002854
24.187	0.00141			24.187	0.00323			14.5933	0.0002854
24.2001	0.00155			24.2001	0.00257			14.5999	0.00011416
24.2133	0.00159			24.2133	0.0027			14.6065	0.00057081
24.2264	0.00177			24.2264	0.00204			14.613	0.00017124
24.2395	0.00166			24.2395	0.00284			14.6196	0.00034249
24.2527	0.00198			24.2527	0.00224			14.6262	0.00034249
24.2658	0.00209			24.2658	0.00264			14.6327	0.00039957
24.2789	0.00115			24.2789	0.00363			14.6393	0.0002854
24.292	0.00202			24.292	0.00336			14.6459	0.00022832
24.3052	0.00151			24.3052	0.00244			14.6524	0.00051373
24.3183	0.00151			24.3183	0.00317			14.659	0.00051373
24.3314	0.00159			24.3314	0.00277			14.6656	0.00034249
24.3446	0.00169			24.3446	0.00277			14.6721	0.0002854
24.3577	0.00205			24.3577	0.00251			14.6787	0.00039957
24.3708	0.00162			24.3708	0.00284			14.6853	0.00022832
24.384	0.0018			24.384	0.00317			14.6918	0.00068497
24.3971	0.00119			24.3971	0.00277			14.6984	0.00017124
24.4102	0.00159			24.4102	0.00198			14.705	0.00051373
24.4233	0.00144			24.4233	0.00416			14.7115	0.00022832
24.4365	0.00137			24.4365	0.0027			14.7181	0.00017124
24.4496	0.00205			24.4496	0.00284			14.7247	0.00034249
24.4627	0.00162			24.4627	0.00211			14.7312	0.00057081
24.4759	0.00155			24.4759	0.0031			14.7378	0.00051373
24.489	0.00191			24.489	0.00297			14.7444	0.00034249
24.5021	0.00155			24.5021	0.00277			14.7509	0.00022832
24.5153	0.00195			24.5153	0.00257			14.7575	0.00022832
24.5284	0.00119			24.5284	0.00323			14.764	0.00039957
24.5415	0.00166			24.5415	0.00244			14.7706	0.00022832
24.5547	0.00187			24.5547	0.00336			14.7772	0.00022832
24.5678	0.00141			24.5678	0.00284			14.7837	0.0002854
24.5809	0.00105			24.5809	0.0027			14.7903	0.00057081
24.594	0.0013			24.594	0.00277			14.7969	0.00039957
24.6072	0.00144			24.6072	0.00343			14.8034	0.00051373
24.6203	0.00177			24.6203	0.00231			14.81	0.00039957
24.6334	0.00119			24.6334	0.00277			14.8166	0.0002854
24.6466	0.00184			24.6466	0.00303			14.8231	0.0002854
24.6597	0.00119			24.6597	0.00244			14.8297	0.00045665
24.6728	0.00184			24.6728	0.00237			14.8363	0.00034249
24.686	0.00148			24.686	0.00237			14.8428	0.00034249
24.6991	0.00151			24.6991	0.00303			14.8494	0.00051373
24.7122	0.00144			24.7122	0.00303			14.856	0.00051373
24.7253	0.00151			24.7253	0.00363			14.8625	0
24.7385	0.00177			24.7385	0.00284			14.8691	0.00034249
24.7516	0.00169			24.7516	0.00237			14.8757	0.00039957
24.7647	0.00216			24.7647	0.00231			14.8822	0.00045665
24.7779	0.00151			24.7779	0.0027			14.8888	0.00045665
24.791	0.00148			24.791	0.00277			14.8954	0.00062789
24.8041	0.00141			24.8041	0.00297			14.9019	0.00039957
24.8173	0.00123			24.8173	0.00237			14.9085	0.00045665
24.8304	0.00141			24.8304	0.00237			14.9151	0.00045665
24.8435	0.00166			24.8435	0.00277			14.9216	0.00068497
24.8566	0.00166			24.8566	0.0031			14.9282	0.0002854
24.8698	0.00223			24.8698	0.00336			14.9347	0.00017124
24.8829	0.00202			24.8829	0.00277			14.9413	0.00034249
24.896	0.00169			24.896	0.00277			14.9479	0.0002854
24.9092	0.00173			24.9092	0.00297			14.9544	0.00045665
24.9223	0.00148			24.9223	0.00336			14.961	0.0002854
24.9354	0.00133			24.9354	0.00284			14.9676	0.00057081
24.9486	0.00205			24.9486	0.0035			14.9741	0.00051373
24.9617	0.00148			24.9617	0.00198			14.9807	0.0002854
24.9748	0.00162			24.9748	0.00211			14.9873	0.00011416
24.988	0.00108			24.988	0.0031			14.9938	0.00051373
25.0011	0.00119			25.0011	0.00198			15.0004	0.00017124
25.0142	0.00115			25.0142	0.00264			15.007	5.7081e-05
25.0273	0.00159			25.0273	0.00257			15.0135	0.00039957
25.0405	0.0018			25.0405	0.0033			15.0201	0.00034249
25.0536	0.00159			25.0536	0.00363			15.0267	0.00051373
25.0667	0.00205			25.0667	0.00224			15.0332	0.00034249
25.0799	0.00144			25.0799	0.00317			15.0398	0.00045665
25.093	0.00162			25.093	0.00303			15.0464	0.00045665
25.1061	0.00177			25.1061	0.00277			15.0529	0.00045665
25.1193	0.00191			25.1193	0.00303			15.0595	0.00022832
25.1324	0.00173			25.1324	0.00389			15.066	0.00045665
25.1455	0.00159			25.1455	0.00376			15.0726	0.00011416
25.1587	0.00137			25.1587	0.0035			15.0792	0.00022832
25.1718	0.0018			25.1718	0.00383			15.0857	0.00057081
25.1849	0.00148			25.1849	0.00224			15.0923	0.00045665
25.198	0.00184			25.198	0.00323			15.0989	0.00045665
25.2112	0.00173			25.2112	0.00218			15.1054	0.00017124
25.2243	0.00166			25.2243	0.00284			15.112	0.00017124
25.2374	0.00177			25.2374	0.0035			15.1186	0.00045665
25.2506	0.00159			25.2506	0.00323			15.1251	0.00017124
25.2637	0.0018			25.2637	0.00303			15.1317	0.00034249
25.2768	0.00162			25.2768	0.00277			15.1383	0.00011416
25.29	0.00159			25.29	0.00165			15.1448	0.0002854
25.3031	0.0013			25.3031	0.0031			15.1514	0.00051373
25.3162	0.00144			25.3162	0.00297			15.158	0.00034249
25.3293	0.00148			25.3293	0.00244			15.1645	0.0002854
25.3425	0.00148			25.3425	0.00231			15.1711	0.00022832
25.3556	0.00148			25.3556	0.00257			15.1776	0.00034249
25.3687	0.00126			25.3687	0.00323			15.1842	0.00017124
25.3819	0.00151			25.3819	0.00277			15.1908	0.00057081
25.395	0.00119			25.395	0.0033			15.1974	0.00039957
25.4081	0.00148			25.4081	0.00343			15.2039	0.00022832
25.4213	0.00151			25.4213	0.00303			15.2105	0.00022832
25.4344	0.00148			25.4344	0.00284			15.217	0.00022832
25.4475	0.00151			25.4475	0.00317			15.2236	0.00045665
25.4607	0.00187			25.4607	0.00277			15.2302	0.00034249
25.4738	0.00187			25.4738	0.00264			15.2367	0.00039957
25.4869	0.00159			25.4869	0.00257			15.2433	0.00034249
25.5	0.00148			25.5	0.00244			15.2499	0.00034249
25.5132	0.00173			25.5132	0.00323			15.2564	0.00051373
25.5263	0.00141			25.5263	0.00237			15.263	0.00057081
25.5394	0.00162			25.5394	0.00165			15.2696	0.00051373
25.5526	0.00159			25.5526	0.00277			15.2761	0.00062789
25.5657	0.00137			25.5657	0.00343			15.2827	0.00062789
25.5788	0.00141			25.5788	0.0033			15.2893	0.00022832
25.592	0.00169			25.592	0.00317			15.2958	0.00045665
25.6051	0.0013			25.6051	0.0035			15.3024	0.00011416
25.6182	0.00159			25.6182	0.0027			15.3089	0.0002854
25.6313	0.00173			25.6313	0.00297			15.3155	0.00022832
25.6445	0.00126			25.6445	0.0027			15.3221	0.00039957
25.6576	0.00126			25.6576	0.00264			15.3286	0.00034249
25.6707	0.00177			25.6707	0.00237			15.3352	0.00034249
25.6839	0.00141			25.6839	0.00237			15.3418	0.0002854
25.697	0.00159			25.697	0.00297			15.3483	0.00045665
25.7101	0.00144			25.7101	0.00231			15.3549	0.0002854
25.7233	0.00169			25.7233	0.0027			15.3615	0.00039957
25.7364	0.00119			25.7364	0.00231			15.368	0.00045665
25.7495	0.00126			25.7495	0.0031			15.3746	0.00022832
25.7626	0.00151			25.7626	0.0031			15.3812	0.00011416
25.7758	0.00162			25.7758	0.00323			15.3877	0.00022832
25.7889	0.00148			25.7889	0.00343			15.3943	0.0002854
25.802	0.00177			25.802	0.00376			15.4009	0.00034249
25.8152	0.00141			25.8152	0.00224			15.4074	0.00017124
25.8283	0.00159			25.8283	0.00264			15.414	0
25.8414	0.00169			25.8414	0.0027			15.4206	0.00039957
25.8545	0.00166			25.8545	0.0033			15.4271	0.00034249
25.8677	0.00155			25.8677	0.00231			15.4337	0.00017124
25.8808	0.00133			25.8808	0.0027			15.4403	0.00039957
25.8939	0.0013			25.8939	0.00277			15.4468	0.00045665
25.9071	0.00162			25.9071	0.00303			15.4534	0.00022832
25.9202	0.00141			25.9202	0.00244			15.4599	0.00039957
25.9333	0.00173			25.9333	0.00211			15.4665	0.00045665
25.9465	0.00123			25.9465	0.0027			15.4731	0.00045665
25.9596	0.00137			25.9596	0.0033			15.4796	0.00045665
25.9727	0.00159			25.9727	0.00251			15.4862	0.00034249
25.9859	0.00144			25.9859	0.00284			15.4928	0.00039957
25.999	0.00148			25.999	0.00284			15.4993	0.00039957
26.0121	0.00191			26.0121	0.00211			15.5059	0.00022832
26.0252	0.00166			26.0252	0.00231			15.5125	0.0002854
26.0384	0.00123			26.0384	0.00297			15.519	0.00039957
26.0515	0.00162			26.0515	0.0029			15.5256	0.00011416
26.0646	0.00166			26.0646	0.00356			15.5322	0.00034249
26.0778	0.00155			26.0778	0.00297			15.5387	0.00011416
26.0909	0.00126			26.0909	0.0033			15.5453	5.7081e-05
26.104	0.0013			26.104	0.0033			15.5519	0.00017124
26.1172	0.00173			26.1172	0.00303			15.5584	0.00039957
26.1303	0.00144			26.1303	0.00251			15.565	0.00011416
26.1434	0.00101			26.1434	0.00284			15.5716	0.0002854
26.1565	0.00191			26.1565	0.00317			15.5781	0.00022832
26.1697	0.00148			26.1697	0.0029			15.5847	0.00057081
26.1828	0.00177			26.1828	0.0031			15.5913	0.00039957
26.1959	0.00166			26.1959	0.00264			15.5978	0.00045665
26.2091	0.00151			26.2091	0.00218			15.6044	0.00017124
26.2222	0.00137			26.2222	0.00396			15.611	5.7081e-05
26.2353	0.00151			26.2353	0.0029			15.6175	0.00039957
26.2485	0.0013			26.2485	0.00277			15.6241	0.00034249
26.2616	0.00155			26.2616	0.00218			15.6306	0.00051373
26.2747	0.00162			26.2747	0.0027			15.6372	0.00011416
26.2878	0.00133			26.2878	0.0027			15.6438	0.0002854
26.301	0.00144			26.301	0.00204			15.6503	0.00039957
26.3141	0.00151			26.3141	0.00257			15.6569	0.00017124
26.3272	0.00184			26.3272	0.00317			15.6635	0.00051373
26.3404	0.00148			26.3404	0.00284			15.67	0.00022832
26.3535	0.00155			26.3535	0.00257			15.6766	0.00039957
26.3666	0.00133			26.3666	0.00323			15.6832	0.00017124
26.3798	0.00119			26.3798	0.00363			15.6897	0.00034249
26.3929	0.00162			26.3929	0.00317			15.6963	5.7081e-05
26.406	0.00141			26.406	0.0027			15.7029	0.00011416
26.4192	0.00119			26.4192	0.00284			15.7094	0.00051373
26.4323	0.00115			26.4323	0.00251			15.716	0.00022832
26.4454	0.00133			26.4454	0.00185			15.7226	0.00039957
26.4585	0.00137			26.4585	0.0027			15.7291	0.00034249
26.4717	0.00151			26.4717	0.00237			15.7357	0.0002854
26.4848	0.00137			26.4848	0.00178			15.7423	0.00045665
26.4979	0.00123			26.4979	0.00251			15.7488	0.00045665
26.5111	0.0013			26.5111	0.00317			15.7554	0.00039957
26.5242	0.00119			26.5242	0.0031			15.762	0.0002854
26.5373	0.0018			26.5373	0.00303			15.7685	0.00045665
26.5505	0.00162			26.5505	0.00204			15.7751	0.00022832
26.5636	0.00155			26.5636	0.00277			15.7816	0.00034249
26.5767	0.00151			26.5767	0.00237			15.7882	0.00039957
26.5898	0.00141			26.5898	0.00218			15.7948	0.0002854
26.603	0.00137			26.603	0.00237			15.8013	0.00022832
26.6161	0.00169			26.6161	0.00383			15.8079	0.00017124
26.6292	0.00097294			26.6292	0.00297			15.8145	0.00017124
26.6424	0.00148			26.6424	0.0027			15.821	0.00022832
26.6555	0.00126			26.6555	0.00251			15.8276	0.00045665
26.6686	0.00184			26.6686	0.00218			15.8342	0.00039957
26.6818	0.00177			26.6818	0.00323			15.8407	0.00017124
26.6949	0.00133			26.6949	0.00224			15.8473	0.0002854
26.708	0.00162			26.708	0.0029			15.8539	0.00034249
26.7212	0.0018			26.7212	0.00277			15.8604	0.00039957
26.7343	0.00177			26.7343	0.00297			15.867	0.00062789
26.7474	0.00133			26.7474	0.00237			15.8736	0.0002854
26.7605	0.00166			26.7605	0.00244			15.8801	0.00068497
26.7737	0.00184			26.7737	0.00297			15.8867	0.00022832
26.7868	0.00133			26.7868	0.00244			15.8933	0
26.7999	0.00148			26.7999	0.00264			15.8998	0.00039957
26.8131	0.00184			26.8131	0.00277			15.9064	0.00017124
26.8262	0.00173			26.8262	0.00376			15.913	0.00022832
26.8393	0.0018			26.8393	0.00204			15.9195	0.0002854
26.8525	0.00133			26.8525	0.00231			15.9261	0.00045665
26.8656	0.00155			26.8656	0.00244			15.9326	0.00045665
26.8787	0.00137			26.8787	0.00198			15.9392	0.00011416
26.8919	0.00148			26.8919	0.0033			15.9458	0.00045665
26.905	0.0009369			26.905	0.0029			15.9523	0.0002854
26.9181	0.00166			26.9181	0.00237			15.9589	0.00057081
26.9312	0.00159			26.9312	0.00237			15.9655	0.00034249
26.9444	0.00169			26.9444	0.00191			15.972	0.0002854
26.9575	0.00105			26.9575	0.00336			15.9786	0.0002854
26.9706	0.00119			26.9706	0.0027			15.9852	0.00022832
26.9838	0.00133			26.9838	0.00297			15.9917	0.0002854
26.9969	0.0018			26.9969	0.0031			15.9983	0.00022832
27.01	0.00141			27.01	0.00343			16.0049	0
27.0232	0.00112			27.0232	0.00323			16.0114	0.0002854
27.0363	0.00151			27.0363	0.00158			16.018	0.00017124
27.0494	0.00187			27.0494	0.00224			16.0246	0.0002854
27.0625	0.00112			27.0625	0.00231			16.0311	0.0002854
27.0757	0.00141			27.0757	0.0033			16.0377	0.00017124
27.0888	0.00148			27.0888	0.00343			16.0443	0.00051373
27.1019	0.00126			27.1019	0.00303			16.0508	0.00045665
27.1151	0.00184			27.1151	0.00277			16.0574	0.00039957
27.1282	0.00119			27.1282	0.00284			16.0639	0.00017124
27.1413	0.00173			27.1413	0.00178			16.0705	0.0002854
27.1545	0.00126			27.1545	0.00185			16.0771	0.00039957
27.1676	0.00133			27.1676	0.00284			16.0836	0.00057081
27.1807	0.00133			27.1807	0.00317			16.0902	0.0002854
27.1938	0.00137			27.1938	0.00251			16.0968	0.0002854
27.207	0.00075673			27.207	0.00237			16.1033	0.00039957
27.2201	0.00169			27.2201	0.00244			16.1099	0.0002854
27.2332	0.00162			27.2332	0.00218			16.1165	0.00017124
27.2464	0.00119			27.2464	0.0031			16.123	0.00039957
27.2595	0.00198			27.2595	0.00284			16.1296	0.00034249
27.2726	0.00137			27.2726	0.00237			16.1362	0.00057081
27.2858	0.00141			27.2858	0.00178			16.1427	0.00039957
27.2989	0.00097294			27.2989	0.00284			16.1493	0.00034249
27.312	0.00148			27.312	0.00303			16.1559	0.00034249
27.3252	0.00148			27.3252	0.0031			16.1624	0.00045665
27.3383	0.00162			27.3383	0.0029			16.169	0.00051373
27.3514	0.00155			27.3514	0.0029			16.1756	0.00011416
27.3645	0.00137			27.3645	0.00244			16.1821	0.00011416
27.3777	0.00148			27.3777	0.0027			16.1887	0.0002854
27.3908	0.00144			27.3908	0.0029			16.1953	0.00057081
27.4039	0.00115			27.4039	0.00323			16.2018	0.00034249
27.4171	0.00141			27.4171	0.00251			16.2084	0.0002854
27.4302	0.00173			27.4302	0.00224			16.2149	0.00022832
27.4433	0.0013			27.4433	0.00198			16.2215	0.0002854
27.4565	0.00137			27.4565	0.0029			16.2281	0.00051373
27.4696	0.00141			27.4696	0.00231			16.2346	0.00011416
27.4827	0.00112			27.4827	0.00251			16.2412	0.0002854
27.4958	0.00141			27.4958	0.00231			16.2478	0.00022832
27.509	0.0009369			27.509	0.00224			16.2543	0.00039957
27.5221	0.00133			27.5221	0.00257			16.2609	0.00011416
27.5352	0.00123			27.5352	0.00224			16.2675	0.00051373
27.5484	0.00148			27.5484	0.00257			16.274	0.0002854
27.5615	0.00144			27.5615	0.00231			16.2806	0.0002854
27.5746	0.0013			27.5746	0.00323			16.2872	0.0002854
27.5877	0.00141			27.5877	0.00244			16.2937	0.00022832
27.6009	0.00133			27.6009	0.00277			16.3003	0.00022832
27.614	0.00112			27.614	0.00257			16.3069	0.00022832
27.6271	0.00148			27.6271	0.00185			16.3134	0.00022832
27.6403	0.00148			27.6403	0.00231			16.32	0.00039957
27.6534	0.00126			27.6534	0.0027			16.3266	0.0002854
27.6665	0.00115			27.6665	0.00224			16.3331	0.00022832
27.6797	0.00119			27.6797	0.00284			16.3397	0.00045665
27.6928	0.0013			27.6928	0.00224			16.3463	0.00045665
27.7059	0.00155			27.7059	0.00303			16.3528	0.00022832
27.719	0.00166			27.719	0.0029			16.3594	0.00011416
27.7322	0.00133			27.7322	0.00171			16.3659	0.00017124
27.7453	0.00169			27.7453	0.00237			16.3725	0.00045665
27.7584	0.00075673			27.7584	0.00264			16.3791	0.00011416
27.7716	0.00097294			27.7716	0.00224			16.3856	0.00011416
27.7847	0.00126			27.7847	0.00244			16.3922	0.00022832
27.7978	0.00155			27.7978	0.00237			16.3988	0.00062789
27.811	0.00148			27.811	0.00185			16.4053	0.00039957
27.8241	0.00137			27.8241	0.00257			16.4119	0.00011416
27.8372	0.00159			27.8372	0.00264			16.4185	0.00034249
27.8504	0.00159			27.8504	0.0027			16.425	0.00017124
27.8635	0.00141			27.8635	0.00244			16.4316	0.00045665
27.8766	0.00159			27.8766	0.0027			16.4382	0.00034249
27.8897	0.00086483			27.8897	0.00204			16.4447	0.00039957
27.9029	0.00144			27.9029	0.00224			16.4513	0.00034249
27.916	0.0013			27.916	0.00211			16.4579	0.00057081
27.9291	0.00155			27.9291	0.00277			16.4644	0.00091329
27.9423	0.00115			27.9423	0.0027			16.471	0.00045665
27.9554	0.00169			27.9554	0.0031			16.4776	0.00039957
27.9685	0.00144			27.9685	0.00251			16.4841	0.00051373
27.9817	0.00151			27.9817	0.00185			16.4907	0.00051373
27.9948	0.00148			27.9948	0.00303			16.4973	0.0002854
28.0079	0.00101			28.0079	0.0027			16.5038	0.00051373
28.021	0.00123			28.021	0.00251			16.5104	0.00045665
28.0342	0.00144			28.0342	0.00204			16.5169	0.00034249
28.0473	0.00137			28.0473	0.00231			16.5235	0.00039957
28.0604	0.00112			28.0604	0.00257			16.5301	0.00045665
28.0736	0.00155			28.0736	0.00244			16.5366	0.00022832
28.0867	0.00119			28.0867	0.00237			16.5432	0.00045665
28.0998	0.00112			28.0998	0.0031			16.5498	0.0002854
28.113	0.00148			28.113	0.00211			16.5563	0.00011416
28.1261	0.00148			28.1261	0.0027			16.5629	5.7081e-05
28.1392	0.0013			28.1392	0.00198			16.5695	0.00034249
28.1523	0.00115			28.1523	0.00251			16.576	0.00034249
28.1655	0.00148			28.1655	0.00257			16.5826	0.00022832
28.1786	0.00126			28.1786	0.00343			16.5892	0.00034249
28.1917	0.00105			28.1917	0.00317			16.5957	0.00017124
28.2049	0.00169			28.2049	0.00237			16.6023	0.00034249
28.218	0.00123			28.218	0.0031			16.6089	0.00045665
28.2311	0.00151			28.2311	0.00204			16.6154	5.7081e-05
28.2443	0.00137			28.2443	0.00198			16.622	0.00034249
28.2574	0.00126			28.2574	0.00277			16.6286	0.0002854
28.2705	0.00123			28.2705	0.00237			16.6351	0.00022832
28.2837	0.00162			28.2837	0.00218			16.6417	0.00057081
28.2968	0.00126			28.2968	0.00284			16.6482	0.00045665
28.3099	0.00141			28.3099	0.00264			16.6548	0.00085621
28.323	0.00126			28.323	0.00284			16.6614	0.00034249
28.3362	0.00155			28.3362	0.00191			16.6679	0.00039957
28.3493	0.00137			28.3493	0.00204			16.6745	0.00057081
28.3624	0.00166			28.3624	0.00198			16.6811	0.00017124
28.3756	0.00144			28.3756	0.00231			16.6876	0.00011416
28.3887	0.00169			28.3887	0.00224			16.6942	0.00034249
28.4018	0.00187			28.4018	0.00264			16.7008	0.00057081
28.415	0.00123			28.415	0.00185			16.7073	0.00045665
28.4281	0.00133			28.4281	0.00237			16.7139	0.00034249
28.4412	0.00133			28.4412	0.00224			16.7205	0.00017124
28.4544	0.00151			28.4544	0.00191			16.727	0.00062789
28.4675	0.00148			28.4675	0.00244			16.7336	0.00057081
28.4806	0.00112			28.4806	0.00257			16.7402	0.00045665
28.4937	0.00137			28.4937	0.00224			16.7467	0.00051373
28.5069	0.00191			28.5069	0.00251			16.7533	0
28.52	0.00162			28.52	0.00317			16.7599	0.00034249
28.5331	0.00173			28.5331	0.00264			16.7664	0.00034249
28.5463	0.00115			28.5463	0.00277			16.773	0.0002854
28.5594	0.00108			28.5594	0.00257			16.7796	0.0002854
28.5725	0.00108			28.5725	0.00264			16.7861	0.00051373
28.5857	0.0009369			28.5857	0.0033			16.7927	0.00017124
28.5988	0.00137			28.5988	0.00257			16.7992	0.0002854
28.6119	0.00115			28.6119	0.0027			16.8058	0.00062789
28.625	0.00137			28.625	0.00303			16.8124	0.00039957
28.6382	0.00151			28.6382	0.00251			16.8189	0.00011416
28.6513	0.0018			28.6513	0.00264			16.8255	0.00022832
28.6644	0.00115			28.6644	0.00112			16.8321	0.00045665
28.6776	0.00112			28.6776	0.00257			16.8386	0.00045665
28.6907	0.00144			28.6907	0.00231			16.8452	0.00039957
28.7038	0.00148			28.7038	0.00237			16.8518	0.00039957
28.717	0.00133			28.717	0.00204			16.8583	0.0002854
28.7301	0.00184			28.7301	0.00211			16.8649	0.00022832
28.7432	0.00119			28.7432	0.00218			16.8715	0.00034249
28.7564	0.00108			28.7564	0.00284			16.878	0.00045665
28.7695	0.00155			28.7695	0.00244			16.8846	0.00051373
28.7826	0.00184			28.7826	0.00171			16.8911	0.00017124
28.7957	0.0013			28.7957	0.00251			16.8977	0.00039957
28.8089	0.00112			28.8089	0.00224			16.9043	0.00062789
28.822	0.00086483			28.822	0.0033			16.9108	0.00062789
28.8351	0.00144			28.8351	0.00277			16.9174	0.00022832
28.8483	0.00112			28.8483	0.00237			16.924	0.00022832
28.8614	0.00105			28.8614	0.00237			16.9305	0.00039957
28.8745	0.00133			28.8745	0.00237			16.9371	0.00039957
28.8877	0.00148			28.8877	0.00244			16.9437	0.00045665
28.9008	0.0009369			28.9008	0.00231			16.9502	0.00039957
28.9139	0.00112			28.9139	0.00237			16.9568	0.00034249
28.927	0.00148			28.927	0.00218			16.9634	0.00017124
28.9402	0.00112			28.9402	0.00145			16.9699	0.0002854
28.9533	0.0013			28.9533	0.00191			16.9765	0.00022832
28.9664	0.0013			28.9664	0.00218			16.9831	0.00039957
28.9796	0.00133			28.9796	0.0029			16.9896	0.00045665
28.9927	0.00105			28.9927	0.00224			16.9962	0.00051373
29.0058	0.00137			29.0058	0.00198			17.0028	0.00034249
29.019	0.00155			29.019	0.00264			17.0093	0.00051373
29.0321	0.00162			29.0321	0.0027			17.0159	0.00062789
29.0452	0.00173			29.0452	0.00178			17.0225	0.00034249
29.0583	0.00123			29.0583	0.00171			17.029	0.00034249
29.0715	0.0008288			29.0715	0.00237			17.0356	0.00034249
29.0846	0.00115			29.0846	0.0027			17.0421	0.00017124
29.0977	0.00112			29.0977	0.00211			17.0487	0.00022832
29.1109	0.0009369			29.1109	0.00191			17.0553	0.00045665
29.124	0.00119			29.124	0.00284			17.0618	0.00022832
29.1371	0.00090087			29.1371	0.0033			17.0684	0.00022832
29.1502	0.00115			29.1502	0.0029			17.075	0.00039957
29.1634	0.00148			29.1634	0.00204			17.0815	0.00034249
29.1765	0.00097294			29.1765	0.00218			17.0881	0.00011416
29.1897	0.00155			29.1897	0.00185			17.0947	5.7081e-05
29.2028	0.00144			29.2028	0.00204			17.1012	0.00022832
29.2159	0.00133			29.2159	0.00178			17.1078	0.00022832
29.229	0.00155			29.229	0.00251			17.1144	0.00034249
29.2422	0.00119			29.2422	0.00284			17.1209	0.00017124
29.2553	0.00151			29.2553	0.00158			17.1275	0.00068497
29.2684	0.00141			29.2684	0.00244			17.1341	0.00051373
29.2816	0.00141			29.2816	0.00218			17.1406	0.0002854
29.2947	0.00112			29.2947	0.00264			17.1472	0.00034249
29.3078	0.00123			29.3078	0.00204			17.1538	0.00017124
29.3209	0.00141			29.3209	0.00198			17.1603	0.0002854
29.3341	0.00126			29.3341	0.00277			17.1669	0.00045665
29.3472	0.00105			29.3472	0.00204			17.1734	0.00045665
29.3603	0.00123			29.3603	0.00211			17.18	0.0002854
29.3735	0.00159			29.3735	0.00264			17.1866	5.7081e-05
29.3866	0.00137			29.3866	0.00204			17.1931	0.00034249
29.3997	0.00119			29.3997	0.00178			17.1997	0.00045665
29.4129	0.00144			29.4129	0.00171			17.2063	0.00039957
29.426	0.00097294			29.426	0.00191			17.2128	0.00045665
29.4391	0.00101			29.4391	0.00171			17.2194	0.0002854
29.4522	0.00112			29.4522	0.00257			17.226	0.00057081
29.4654	0.00090087			29.4654	0.00237			17.2325	0.00085621
29.4785	0.00090087			29.4785	0.00244			17.2391	0.00068497
29.4916	0.00072069			29.4916	0.00198			17.2457	0.00068497
29.5048	0.00144			29.5048	0.0027			17.2522	0.00039957
29.5179	0.00173			29.5179	0.00257			17.2588	0.00045665
29.531	0.00112			29.531	0.00171			17.2654	0.0002854
29.5442	0.00112			29.5442	0.00198			17.2719	0.00034249
29.5573	0.00148			29.5573	0.00251			17.2785	0.0002854
29.5704	0.00115			29.5704	0.00257			17.2851	0.00034249
29.5835	0.00133			29.5835	0.00251			17.2916	0.00039957
29.5967	0.00144			29.5967	0.00218			17.2982	0.00057081
29.6098	0.00112			29.6098	0.00165			17.3048	0.00074205
29.6229	0.00169			29.6229	0.0027			17.3113	0.00034249
29.6361	0.00105			29.6361	0.00264			17.3179	0.00057081
29.6492	0.00123			29.6492	0.00171			17.3244	0.00045665
29.6623	0.00144			29.6623	0.00178			17.331	0.00057081
29.6755	0.00137			29.6755	0.00237			17.3376	0.00051373
29.6886	0.00162			29.6886	0.00171			17.3441	0.00045665
29.7017	0.00112			29.7017	0.00224			17.3507	0.00045665
29.7149	0.00108			29.7149	0.00178			17.3573	0.00039957
29.728	0.00119			29.728	0.00251			17.3638	0.00039957
29.7411	0.00112			29.7411	0.00323			17.3704	0.00057081
29.7542	0.00141			29.7542	0.00218			17.377	0.00039957
29.7674	0.00105			29.7674	0.00343			17.3835	0.00045665
29.7805	0.00101			29.7805	0.00257			17.3901	0.00034249
29.7936	0.00123			29.7936	0.00198			17.3967	0.00034249
29.8068	0.00115			29.8068	0.00178			17.4032	0.00045665
29.8199	0.00141			29.8199	0.00231			17.4098	0.00017124
29.833	0.00105			29.833	0.00251			17.4164	0.00017124
29.8462	0.00112			29.8462	0.00198			17.4229	0.0002854
29.8593	0.00162			29.8593	0.00165			17.4295	0.00045665
29.8724	0.0013			29.8724	0.00185			17.4361	5.7081e-05
29.8855	0.00141			29.8855	0.00198			17.4426	0.0002854
29.8987	0.00126			29.8987	0.0027			17.4492	0.00034249
29.9118	0.00126			29.9118	0.00165			17.4558	0.00051373
29.9249	0.00133			29.9249	0.00185			17.4623	0.00068497
29.9381	0.00126			29.9381	0.00185			17.4689	0.00039957
29.9512	0.00144			29.9512	0.00257			17.4754	0.0002854
29.9643	0.0008288			29.9643	0.00237			17.482	0.00022832
29.9775	0.00105			29.9775	0.00165			17.4886	0.00062789
29.9906	0.00119			29.9906	0.00244			17.4951	0.00034249
30.0037	0.00126			30.0037	0.00204			17.5017	0.00045665
30.0169	0.00090087			30.0169	0.0027			17.5083	0.00057081
30.03	0.00162			30.03	0.00198			17.5148	0.00034249
30.0431	0.00123			30.0431	0.00237			17.5214	0.00022832
30.0562	0.0013			30.0562	0.00277			17.528	0.00039957
30.0694	0.00119			30.0694	0.00237			17.5345	0.0002854
30.0825	0.00133			30.0825	0.00251			17.5411	0.00045665
30.0956	0.00123			30.0956	0.00198			17.5477	0.00011416
30.1088	0.00141			30.1088	0.00178			17.5542	0.00039957
30.1219	0.00105			30.1219	0.00204			17.5608	0.00034249
30.135	0.00105			30.135	0.00224			17.5674	0.00022832
30.1482	0.00148			30.1482	0.00198			17.5739	0.0002854
30.1613	0.00108			30.1613	0.00224			17.5805	0.00074205
30.1744	0.00155			30.1744	0.00237			17.5871	0.0002854
30.1876	0.0013			30.1876	0.00198			17.5936	0.00045665
30.2007	0.00141			30.2007	0.00244			17.6002	0.00051373
30.2138	0.00119			30.2138	0.00244			17.6068	0.00045665
30.2269	0.00126			30.2269	0.00198			17.6133	0.00045665
30.2401	0.0009369			30.2401	0.00198			17.6199	0.00057081
30.2532	0.00123			30.2532	0.00244			17.6264	0.00045665
30.2663	0.0009369			30.2663	0.00211			17.633	0.00068497
30.2795	0.0009369			30.2795	0.00165			17.6396	0.00045665
30.2926	0.00101			30.2926	0.00185			17.6461	0.0002854
30.3057	0.00144			30.3057	0.00152			17.6527	0.00057081
30.3189	0.00097294			30.3189	0.00237			17.6593	0.00051373
30.332	0.00141			30.332	0.00171			17.6658	0.00034249
30.3451	0.00141			30.3451	0.00211			17.6724	0.00034249
30.3582	0.00108			30.3582	0.00237			17.679	0.00079913
30.3714	0.00155			30.3714	0.00237			17.6855	0.00034249
30.3845	0.00137			30.3845	0.00211			17.6921	0.0002854
30.3976	0.00119			30.3976	0.00211			17.6987	0.00034249
30.4108	0.00090087			30.4108	0.00297			17.7052	0.00062789
30.4239	0.00115			30.4239	0.00191			17.7118	0.0002854
30.437	0.00119			30.437	0.0027			17.7184	0.00034249
30.4502	0.0013			30.4502	0.00198			17.7249	0.00039957
30.4633	0.00151			30.4633	0.00264			17.7315	0.00034249
30.4764	0.00126			30.4764	0.00231			17.7381	0.00034249
30.4895	0.00148			30.4895	0.00237			17.7446	0.00051373
30.5027	0.00119			30.5027	0.00171			17.7512	0.00034249
30.5158	0.00097294			30.5158	0.00231			17.7578	0.00011416
30.5289	0.00123			30.5289	0.00231			17.7643	0.00017124
30.5421	0.0009369			30.5421	0.00204			17.7709	0.00022832
30.5552	0.00105			30.5552	0.00204			17.7775	0.0002854
30.5683	0.0013			30.5683	0.00211			17.784	0.00022832
30.5815	0.00101			30.5815	0.00198			17.7906	0.00051373
30.5946	0.00108			30.5946	0.00218			17.7971	0.00034249
30.6077	0.00101			30.6077	0.00132			17.8037	0.00045665
30.6209	0.00105			30.6209	0.0027			17.8103	0.00017124
30.634	0.00148			30.634	0.00251			17.8168	0.00057081
30.6471	0.00137			30.6471	0.00224			17.8234	0.00039957
30.6602	0.0009369			30.6602	0.00224			17.83	0.00022832
30.6734	0.00108			30.6734	0.00165			17.8365	0.00051373
30.6865	0.00105			30.6865	0.00224			17.8431	0.00022832
30.6996	0.00148			30.6996	0.00198			17.8497	0.00051373
30.7128	0.00108			30.7128	0.00251			17.8562	0.00017124
30.7259	0.00137			30.7259	0.00257			17.8628	0
30.739	0.00097294			30.739	0.00231			17.8694	0.00045665
30.7522	0.00115			30.7522	0.00211			17.8759	0.00017124
30.7653	0.00101			30.7653	0.00224			17.8825	0.00022832
30.7784	0.00090087			30.7784	0.00185			17.8891	5.7081e-05
30.7915	0.00119			30.7915	0.00158			17.8956	0.00062789
30.8047	0.00108			30.8047	0.00211			17.9022	0.00057081
30.8178	0.00119			30.8178	0.00185			17.9088	0.00039957
30.8309	0.00101			30.8309	0.00211			17.9153	0.00011416
30.8441	0.0009369			30.8441	0.00237			17.9219	0.0002854
30.8572	0.00137			30.8572	0.00191			17.9285	0.00011416
30.8703	0.0013			30.8703	0.00165			17.935	0.00051373
30.8834	0.00105			30.8834	0.00237			17.9416	0.00068497
30.8966	0.00108			30.8966	0.0027			17.9481	0.00034249
30.9097	0.00112			30.9097	0.00152			17.9547	0.0002854
30.9228	0.00126			30.9228	0.00204			17.9613	0.00062789
30.936	0.00097294			30.936	0.00257			17.9678	0.00011416
30.9491	0.00115			30.9491	0.00297			17.9744	0.00039957
30.9622	0.00108			30.9622	0.00198			17.981	0.00017124
30.9754	0.00112			30.9754	0.00251			17.9875	0.0002854
30.9885	0.00115			30.9885	0.00251			17.9941	0.00051373
31.0016	0.00144			31.0016	0.00257			18.0007	0.00062789
31.0148	0.00151			31.0148	0.00178			18.0072	0.00039957
31.0279	0.00148			31.0279	0.00244			18.0138	0.00022832
31.041	0.00166			31.041	0.00277			18.0204	0.00039957
31.0541	0.00115			31.0541	0.00204			18.0269	0.00051373
31.0673	0.00105			31.0673	0.00191			18.0335	0.00034249
31.0804	0.00119			31.0804	0.00231			18.0401	0.00022832
31.0935	0.00126			31.0935	0.00257			18.0466	0.00034249
31.1067	0.00108			31.1067	0.00264			18.0532	0.00057081
31.1198	0.00112			31.1198	0.00218			18.0598	0.0002854
31.1329	0.00115			31.1329	0.00264			18.0663	0.00045665
31.1461	0.00133			31.1461	0.00152			18.0729	0.00079913
31.1592	0.00137			31.1592	0.00211			18.0794	0.00039957
31.1723	0.00105			31.1723	0.00185			18.086	0.0002854
31.1854	0.00148			31.1854	0.00237			18.0926	0.00062789
31.1986	0.0009369			31.1986	0.00218			18.0991	0.00045665
31.2117	0.00112			31.2117	0.00198			18.1057	0.00051373
31.2248	0.00133			31.2248	0.00185			18.1123	0.00045665
[truncated: 7,903 more rows]

## Sheet: Figure 2A
MeO-2PACz from SSSC	MeO-2PACz from SSSC			MeO-2PACz from ASSC	MeO-2PACz from ASSC			ITO from ASSC	ITO from ASSC
Voltage(V)	Current Density (mA/cm2)			Voltage(V)	Current Density (mA/cm2)			Voltage(V)	Current Density (mA/cm2)
1.2	-155.759			1.2	-132.786			1.2	-115.083
1.18	-123.037			1.18	-109.57			1.18	-82.6342
1.16	-89.5359			1.16	-81.5968			1.16	-53.9544
1.14	-59.9322			1.14	-55.7057			1.14	-31.0618
1.12	-35.8059			1.12	-34.1178			1.12	-13.7718
1.1	-17.1325			1.1	-17.2538			1.1	-1.20796
1.08	-3.55284			1.08	-4.64471			1.08	7.72062
1.06	6.08876			1.06	4.48315			1.06	13.9371
1.04	12.6179			1.04	10.8928			1.04	18.1912
1.02	17.0386			1.02	15.3603			1.02	21.0655
1	20.0183			1	18.4892			1	23.078
0.98	22.1366			0.98	20.7125			0.98	24.3448
0.96	23.4271			0.96	22.3319			0.96	25.2707
0.94	24.4118			0.94	23.4578			0.94	25.8495
0.92	24.96			0.92	24.1815			0.92	26.301
0.9	25.4398			0.9	24.9567			0.9	26.6515
0.88	25.6071			0.88	25.336			0.88	26.8937
0.86	26.0025			0.86	25.6129			0.86	26.9901
0.84	26.1759			0.84	25.8299			0.84	27.1436
0.82	26.246			0.82	25.9962			0.82	27.2164
0.8	26.3746			0.8	26.0053			0.8	27.2141
0.78	26.4551			0.78	26.3014			0.78	27.2239
0.76	26.4499			0.76	26.3312			0.76	27.3471
0.74	26.446			0.74	26.3504			0.74	27.3397
0.72	26.4712			0.72	26.3576			0.72	27.3672
0.7	26.5102			0.7	26.3351			0.7	27.4277
0.68	26.6432			0.68	26.4025			0.68	27.4388
0.66	26.5869			0.66	26.336			0.66	27.4767
0.64	26.646			0.64	26.4226			0.64	27.4186
0.62	26.6088			0.62	26.4582			0.62	27.4984
0.6	26.571			0.6	26.4822			0.6	27.4667
0.58	26.7103			0.58	26.4805			0.58	27.5369
0.56	26.6676			0.56	26.5323			0.56	27.5126
0.54	26.7081			0.54	26.4882			0.54	27.5158
0.52	26.6527			0.52	26.5684			0.52	27.5269
0.5	26.6946			0.5	26.6238			0.5	27.5086
0.48	26.7002			0.48	26.6144			0.48	27.5991
0.46	26.7836			0.46	26.6222			0.46	27.6252
0.44	26.8147			0.44	26.6428			0.44	27.6825
0.42	26.8275			0.42	26.6016			0.42	27.6109
0.4	26.7417			0.4	26.6971			0.4	27.6505
0.38	26.8717			0.38	26.6773			0.38	27.6824
0.36	26.8106			0.36	26.7361			0.36	27.7367
0.34	26.873			0.34	26.665			0.34	27.6311
0.32	26.903			0.32	26.6985			0.32	27.7362
0.3	26.9114			0.3	26.7399			0.3	27.7584
0.28	26.9437			0.28	26.7142			0.28	27.7268
0.26	26.8227			0.26	26.7238			0.26	27.7965
0.24	26.9344			0.24	26.6693			0.24	27.778
0.22	26.9337			0.22	26.7458			0.22	27.8313
0.2	26.9249			0.2	26.71			0.2	27.8164
0.18	26.9127			0.18	26.7977			0.18	27.7527
0.16	27.0597			0.16	26.8457			0.16	27.8568
0.14	26.9734			0.14	26.726			0.14	27.8084
0.12	27.0038			0.12	26.8012			0.12	27.9125
0.1	27.0227			0.1	26.7823			0.1	27.9274
0.08	27.0252			0.08	26.7689			0.08	27.9334
0.06	27.0187			0.06	26.7941			0.06	27.9517
0.04	26.975			0.04	26.8223			0.04	27.987
0.02	27.0264			0.02	26.8103			0.02	27.9698
0	26.9794			0	26.8453			0	27.9668
-0.02	27.0332			-0.02	26.84			-0.02	27.8984
-0.04	27.0112			-0.04	26.9258			-0.04	28.0138
-0.06	27.022			-0.06	26.8536			-0.06	28.0042

## Sheet: Figure 2C
MeO-2PACz from SSSC	MeO-2PACz from ASSC	ITO from ASSC
Voc(V)	Voc(V)	Voc(V)
1.0795	1.0894	1.0977
1.0712	1.0707	1.0713
1.0553	1.0337	1.1007
1.0611	1.078	1.0721
1.0931	1.0385	1.0886
1.0611	1.074	1.0757
1.0302	0.9999	1.0799
1.0455	1.0316	1.0407
1.0622	1.0608	1.0742
1.0764	1.0653	1.0622

## Sheet: Figure 2D
MeO-2PACz from SSSC	MeO-2PACz from ASSC	ITO from ASSC
Jsc(mA/cm2)	Jsc(mA/cm2)	Jsc(mA/cm2)
26.93	26.88	27.97
26.19	26.85	27.92
26.96	27.24	27.58
27.33	24.56	26.69
27.09	26.54	27.94
26.57	26.53	27.76
26.71	27.12	27.44
27.55	25.83	26.82
26.57	25.94	27.09
27.23	26.45	26.92

## Sheet: Figure 2E
MeO-2PACz from SSSC	MeO-2PACz from ASSC	ITO from ASSC
FF (%)	FF (%)	FF (%)
79.07	74.77	79.2
81.09	78.15	79.96
78.82	79.54	78.45
77.79	77.96	79.46
75.61	75.91	77.84
77.16	75.81	78.88
77.9	77.66	79.21
76.61	78.71	80.26
78.01	77.92	78.95
75.04	78.42	78.61

## Sheet: Figure 2F
MeO-2PACz from SSSC	MeO-2PACz from ASSC	ITO from ASSC
PCE(%)	PCE(%)	PCE(%)
22.99	21.89	24.31
22.75	22.46	23.916
22.42	22.4	23.82
22.56	20.64	22.74
22.39	20.92	23.68
21.75	21.6	23.55
21.43	21.06	23.48
22.07	20.98	22.41
22.01	21.44	22.98
21.99	22.1	22.48

## Sheet: Figure 3B
Bare ITO reference	Bare ITO reference	ITO with spin-coated MeO-2PACz	ITO with spin-coated MeO-2PACz	ITO from ASSC	ITO from ASSC
Binding Energy (eV)	Intensity (arb.units)	Binding Energy (eV)	Intensity (arb.units)	Binding Energy (eV)	Intensity (arb.units)
149	-13.4	149	289.93	149	166.62
148.9	63.33	148.9	218.76	148.9	230.09
148.8	-53.11	148.8	331.49	148.8	145.22
148.7	0.48	148.7	250.91	148.7	158.57
148.6	59	148.6	245.59	148.6	186.66
148.5	19.08	148.5	263.48	148.5	71.71
148.4	37.35	148.4	256.78	148.4	132.51
148.3	23.62	148.3	306.56	148.3	172.61
148.2	33.17	148.2	340.95	148.2	89.26
148.1	-50.65	148.1	303.55	148.1	103.33
148	-122.81	148	289.41	148	144.39
147.9	39.79	147.9	231.15	147.9	181.95
147.8	-60.32	147.8	275.19	147.8	126.47
147.7	-82.88	147.7	254.03	147.7	177.42
147.6	-24.92	147.6	257.05	147.6	166.04
147.5	-85.49	147.5	260.69	147.5	135.44
147.4	-31.94	147.4	242.12	147.4	120.87
147.3	5.87	147.3	238.76	147.3	141.79
147.2	3.55	147.2	309.47	147.2	111.5
147.1	-52.3	147.1	333.26	147.1	201.22
147	2.93	147	236.41	147	160.33
146.9	-36.31	146.9	198.17	146.9	144.06
146.8	-73.67	146.8	335.4	146.8	137.24
146.7	-17.13	146.7	305.81	146.7	90.28
146.6	-16.18	146.6	253.92	146.6	137.59
146.5	-5.48	146.5	246.09	146.5	132.43
146.4	17.84	146.4	224.72	146.4	111.61
146.3	85.94	146.3	245.65	146.3	145.61
146.2	7.96	146.2	258.15	146.2	153.43
146.1	-29.34	146.1	237.87	146.1	113.23
146	-31.54	146	195.37	146	120.34
145.9	-5.13	145.9	182.94	145.9	62.27
145.8	12.17	145.8	217.53	145.8	46.79
145.7	53.01	145.7	299.1	145.7	138.76
145.6	16.94	145.6	244.06	145.6	115.58
145.5	67.93	145.5	247.99	145.5	78.02
145.4	-1.6	145.4	279.52	145.4	113.45
145.3	37.71	145.3	283.83	145.3	91.46
145.2	20.1	145.2	211.35	145.2	122.07
145.1	-4.35	145.1	200.78	145.1	77.42
145	-8.97	145	265.89	145	135.94
144.9	18.5	144.9	191.59	144.9	117.11
144.8	34.85	144.8	276.22	144.8	163.77
144.7	63.87	144.7	272.24	144.7	181.11
144.6	44.3	144.6	244.39	144.6	107.99
144.5	-44.6	144.5	191.24	144.5	130.61
144.4	70.4	144.4	234.5	144.4	147.25
144.3	49.51	144.3	179.36	144.3	89.44
144.2	29.6	144.2	149.08	144.2	86.58
144.1	39.3	144.1	160.97	144.1	117.51
144	37.52	144	226.76	144	130.52
143.9	90.33	143.9	180.73	143.9	136.74
143.8	119.75	143.8	188.87	143.8	199.44
143.7	131.58	143.7	214.12	143.7	164.91
143.6	18.43	143.6	182.71	143.6	247.13
143.5	52.22	143.5	240.42	143.5	323.28
143.4	71.98	143.4	145.8	143.4	286.65
143.3	87.77	143.3	143.76	143.3	415.53
143.2	101.47	143.2	208.25	143.2	523.35
143.1	93.23	143.1	230.18	143.1	595.62
143	66.77	143	200.32	143	694.17
142.9	109.98	142.9	217.55	142.9	857.53
142.8	-28.44	142.8	208.97	142.8	1035.52
142.7	93.64	142.7	193.6	142.7	1202.42
142.6	93.04	142.6	240.21	142.6	1282.28
142.5	98.48	142.5	204.72	142.5	1391.32
142.4	84.64	142.4	157.06	142.4	1435.35
142.3	164.79	142.3	170.53	142.3	1457.41
142.2	319.4	142.2	220.38	142.2	1448.57
142.1	219.67	142.1	178.03	142.1	1389.8
142	181.19	142	200.95	142	1272.19
141.9	131.36	141.9	205.19	141.9	1244.1
141.8	151.08	141.8	152.16	141.8	1083.92
141.7	132.1	141.7	292.41	141.7	901.57
141.6	126.89	141.6	234.99	141.6	709.26
141.5	66.4	141.5	161	141.5	641.36
141.4	172.02	141.4	138.88	141.4	492.12
141.3	196.32	141.3	141.24	141.3	382.39
141.2	179.06	141.2	173.45	141.2	354.81
141.1	228.78	141.1	159.9	141.1	327.5
141	137.23	141	177.38	141	189.85
140.9	114.05	140.9	142.04	140.9	234.19
140.8	118.62	140.8	144.82	140.8	161.5
140.7	101.99	140.7	138.22	140.7	161.59
140.6	116.21	140.6	210.62	140.6	99.47
140.5	188.87	140.5	172.6	140.5	123.48
140.4	209.13	140.4	154.38	140.4	84.99
140.3	221.33	140.3	177.65	140.3	158.08
140.2	78.32	140.2	210.92	140.2	146.43
140.1	120.75	140.1	184.54	140.1	102.78
140	193.29	140	216	140	105.26
139.9	235.89	139.9	176.15	139.9	91.4
139.8	246.29	139.8	107.27	139.8	82.75
139.7	214.47	139.7	176.7	139.7	138.47
139.6	187.87	139.6	184.34	139.6	139.98
139.5	306.44	139.5	130.1	139.5	154.44
139.4	267.14	139.4	214	139.4	194.46
139.3	274.44	139.3	186.89	139.3	175.54
139.2	195.12	139.2	123.45	139.2	149.21
139.1	355.22	139.1	191.45	139.1	152.14
139	295.81	139	242.61	139	138.04
138.9	307.69	138.9	152.97	138.9	208.61
138.8	383.28	138.8	158.52	138.8	294.97
138.7	292.22	138.7	210.44	138.7	394.56
138.6	299.64	138.6	204.15	138.6	409.63
138.5	284.86	138.5	185.14	138.5	494.45
138.4	269.64	138.4	249.28	138.4	570.62
138.3	348.27	138.3	222.87	138.3	668.64
138.2	367.32	138.2	197.03	138.2	815.87
138.1	320.63	138.1	220.37	138.1	921.95
138	315.64	138	182.98	138	1117.2
137.9	299.68	137.9	213.2	137.9	1393.98
137.8	405.13	137.8	180.69	137.8	1558.76
137.7	337.67	137.7	246.32	137.7	1755.81
137.6	326.07	137.6	200.2	137.6	1881.67
137.5	290.01	137.5	209.46	137.5	1891.64
137.4	288.73	137.4	212.03	137.4	1885.69
137.3	411.85	137.3	168.32	137.3	1792.41
137.2	328.61	137.2	162.22	137.2	1744.62
137.1	370.68	137.1	133.54	137.1	1635.01
137	315.79	137	165.64	137	1447.6
136.9	263.92	136.9	138.51	136.9	1196.65
136.8	270.52	136.8	149.13	136.8	977.6
136.7	368.74	136.7	162.75	136.7	860.98
136.6	258.71	136.6	214.87	136.6	666.75
136.5	236.95	136.5	175.66	136.5	557.08
136.4	293.11	136.4	125.24	136.4	410.9
136.3	168.53	136.3	161.11	136.3	332.62
136.2	250.27	136.2	121.19	136.2	276.42
136.1	190.37	136.1	60.21	136.1	231.5
136	210.47	136	111.71	136	187.27
135.9	145.57	135.9	34.25	135.9	154.87
135.8	103.64	135.8	17.07	135.8	121.85
135.7	176.19	135.7	44.25	135.7	19.73
135.6	122.73	135.6	109.97	135.6	14.23
135.5	89.26	135.5	109.51	135.5	56.52
135.4	82.42	135.4	86.06	135.4	82.35
135.3	73.27	135.3	64.59	135.3	57.15
135.2	102.35	135.2	31.29	135.2	96.7
135.1	114.33	135.1	46.31	135.1	73.9
135	82.22	135	105.63	135	70.48
134.9	25.08	134.9	114.23	134.9	83.14
134.8	77.34	134.8	17.93	134.8	8.19
134.7	7.08	134.7	66.08	134.7	6.61
134.6	25.69	134.6	49.55	134.6	12.51
134.5	3.86	134.5	2.68	134.5	39.34
134.4	86.69	134.4	-13.48	134.4	34.32
134.3	116.77	134.3	-5.29	134.3	20.48
134.2	37.29	134.2	12.55	134.2	-36.97
134.1	35.74	134.1	11.77	134.1	47.33
134	0.73	134	8.98	134	29.66
133.9	-23.05	133.9	51.27	133.9	-20.49
133.8	-56.93	133.8	127.73	133.8	-6.84
133.7	59.62	133.7	153.96	133.7	-3.17
133.6	7.82	133.6	227.17	133.6	47.7
133.5	26.68	133.5	256.81	133.5	27.26
133.4	32.16	133.4	390.02	133.4	24.75
133.3	-24.18	133.3	493.07	133.3	25.98
133.2	-18.83	133.2	652.71	133.2	18.28
133.1	-64.26	133.1	817.49	133.1	30
133	16.16	133	908.07	133	5.63
132.9	101.44	132.9	1030	132.9	59.16
132.8	-28.53	132.8	1224.13	132.8	86.32
132.7	-52.31	132.7	1319.02	132.7	67.57
132.6	-11.17	132.6	1508.33	132.6	88.84
132.5	-7.28	132.5	1666	132.5	120.43
132.4	71.36	132.4	1784.96	132.4	142.33
132.3	-6.9	132.3	1864.58	132.3	138.29
132.2	18.74	132.2	1972.86	132.2	210.71
132.1	-41.49	132.1	2088.64	132.1	189.47
132	-34.12	132	2102.94	132	262.32
131.9	-58.68	131.9	2089.23	131.9	263.73
131.8	-45.07	131.8	2067.54	131.8	219.32
131.7	-108.84	131.7	1939.47	131.7	194.29
131.6	-77.45	131.6	1832.59	131.6	232.03
131.5	-33.9	131.5	1786.1	131.5	210.97
131.4	-55.06	131.4	1589.99	131.4	258.21
131.3	-105.9	131.3	1441.8	131.3	233.9
131.2	-13.77	131.2	1212.36	131.2	252.13
131.1	-51.5	131.1	976.83	131.1	203.7
131	-32.42	131	809.42	131	98.82
130.9	-22.77	130.9	571.13	130.9	104.03
130.8	-49.37	130.8	444.55	130.8	163.59
130.7	40.15	130.7	306.62	130.7	112.16
130.6	0.48	130.6	167.88	130.6	72.17
130.5	18.62	130.5	67.48	130.5	35.74
130.4	17.06	130.4	66.12	130.4	-32.88
130.3	8.44	130.3	14.2	130.3	3.79
130.2	16.67	130.2	-52.52	130.2	-74.5
130.1	-5.43	130.1	-22.5	130.1	-11.01
130	-14.52	130	-71.66	130	-17.86
129.9	-25.38	129.9	-87.86	129.9	-45.63
129.8	-70.12	129.8	-97.4	129.8	-18.43
129.7	-14.33	129.7	-79.77	129.7	-45.21
129.6	60.55	129.6	-98.96	129.6	0.93
129.5	-1.2	129.5	-135.82	129.5	-14.65
129.4	55.73	129.4	-114.32	129.4	-38.98
129.3	-35.2	129.3	-77.33	129.3	-48.87
129.2	-2.22	129.2	-46.14	129.2	-15.65
129.1	38.36	129.1	-82.86	129.1	-7.19
129	-27.54	129	-84.15	129	20.54
128.9	88.54	128.9	-1.33	128.9	44.44
128.8	92.58	128.8	-70.75	128.8	-49.51
128.7	114.77	128.7	-76.73	128.7	-37.65
128.6	148.3	128.6	-59.81	128.6	8.44
128.5	68.99	128.5	-64.93	128.5	-16.9
128.4	8.04	128.4	-42.42	128.4	-1.62
128.3	64.73	128.3	-15.66	128.3	-9.8
128.2	89.89	128.2	-16.24	128.2	18.39
128.1	139.66	128.1	-18.41	128.1	-0.01
128	158.24	128	-62.66	128	44.91
127.9	132.47	127.9	-168.03	127.9	34.13
127.8	146.56	127.8	-85.31	127.8	-6.9
127.7	196.87	127.7	-96.46	127.7	118.57
127.6	225.15	127.6	-85.59	127.6	15.79
127.5	79.26	127.5	-65.05	127.5	2.43

## Sheet: Figure 3C
Bare ITO Reference	Bare ITO Reference	ITO with spin-coated MeO-2PACz	ITO with spin-coated MeO-2PACz	ITO from ASSC	ITO from ASSC
Wavenumber (cm-1)	Intensity (arb.units)	Wavenumber (cm-1)	Intensity (arb.units)	Wavenumber (cm-1)	Intensity (arb.units)
998.927	0.129	998.927	0.17633	998.927	0.13852
1000.79	0.12829	1000.79	0.17637	1000.79	0.13882
1002.65	0.12789	1002.65	0.17665	1002.65	0.13921
1004.52	0.12759	1004.52	0.17754	1004.52	0.1392
1006.38	0.12734	1006.38	0.17808	1006.38	0.13933
1008.24	0.12713	1008.24	0.17823	1008.24	0.13953
1010.11	0.1271	1010.11	0.17849	1010.11	0.13949
1011.97	0.12707	1011.97	0.17846	1011.97	0.13946
1013.84	0.12662	1013.84	0.17778	1013.84	0.13923
1015.7	0.12626	1015.7	0.1772	1015.7	0.13877
1017.56	0.12613	1017.56	0.17696	1017.56	0.13875
1019.43	0.12583	1019.43	0.17774	1019.43	0.13911
1021.29	0.12561	1021.29	0.17904	1021.29	0.13967
1023.15	0.12568	1023.15	0.18022	1023.15	0.14019
1025.02	0.12579	1025.02	0.18087	1025.02	0.14049
1026.88	0.12511	1026.88	0.18077	1026.88	0.14063
1028.75	0.12421	1028.75	0.18053	1028.75	0.14061
1030.61	0.12414	1030.61	0.17992	1030.61	0.14097
1032.47	0.1241	1032.47	0.17924	1032.47	0.1415
1034.34	0.12425	1034.34	0.17935	1034.34	0.14152
1036.2	0.12415	1036.2	0.1793	1036.2	0.14128
1038.06	0.12366	1038.06	0.17818	1038.06	0.14114
1039.93	0.12374	1039.93	0.1763	1039.93	0.14048
1041.79	0.1237	1041.79	0.17384	1041.79	0.13949
1043.65	0.12381	1043.65	0.1707	1043.65	0.1385
1045.52	0.12418	1045.52	0.16712	1045.52	0.13714
1047.38	0.12414	1047.38	0.16429	1047.38	0.13607
1049.25	0.12375	1049.25	0.16259	1049.25	0.13531
1051.11	0.1233	1051.11	0.16144	1051.11	0.13445
1052.97	0.12328	1052.97	0.16068	1052.97	0.13404
1054.84	0.12336	1054.84	0.16073	1054.84	0.13453
1056.7	0.12341	1056.7	0.16246	1056.7	0.13573
1058.56	0.12323	1058.56	0.16549	1058.56	0.13674
1060.43	0.12292	1060.43	0.16923	1060.43	0.13753
1062.29	0.12298	1062.29	0.17263	1062.29	0.13908
1064.15	0.12297	1064.15	0.17446	1064.15	0.14067
1066.02	0.12281	1066.02	0.17456	1066.02	0.14083
1067.88	0.12256	1067.88	0.17255	1067.88	0.13987
1069.75	0.12218	1069.75	0.16884	1069.75	0.13873
1071.61	0.12233	1071.61	0.16487	1071.61	0.137
1073.47	0.12271	1073.47	0.16145	1073.47	0.13482
1075.34	0.12259	1075.34	0.15842	1075.34	0.13329
1077.2	0.12227	1077.2	0.15617	1077.2	0.13224
1079.06	0.12202	1079.06	0.15469	1079.06	0.13133
1080.93	0.12203	1080.93	0.15329	1080.93	0.13092
1082.79	0.12195	1082.79	0.15261	1082.79	0.13108
1084.66	0.12191	1084.66	0.1526	1084.66	0.13098
1086.52	0.12254	1086.52	0.15269	1086.52	0.13042
1088.38	0.12258	1088.38	0.15308	1088.38	0.13065
1090.25	0.12182	1090.25	0.15391	1090.25	0.1312
1092.11	0.12176	1092.11	0.15463	1092.11	0.13152
1093.97	0.12217	1093.97	0.155	1093.97	0.13171
1095.84	0.12219	1095.84	0.15477	1095.84	0.13138
1097.7	0.12216	1097.7	0.15445	1097.7	0.13142
1099.56	0.1222	1099.56	0.15506	1099.56	0.13176
1101.43	0.12228	1101.43	0.15589	1101.43	0.13174
1103.29	0.12246	1103.29	0.15632	1103.29	0.13156
1105.16	0.12203	1105.16	0.15655	1105.16	0.13151
1107.02	0.12161	1107.02	0.1567	1107.02	0.13171
1108.88	0.12196	1108.88	0.15705	1108.88	0.13201
1110.75	0.1221	1110.75	0.15746	1110.75	0.13223
1112.61	0.12172	1112.61	0.15758	1112.61	0.13205
1114.47	0.12168	1114.47	0.15775	1114.47	0.1319
1116.34	0.12206	1116.34	0.1584	1116.34	0.13207
1118.2	0.12204	1118.2	0.15891	1118.2	0.13237
1120.07	0.122	1120.07	0.15908	1120.07	0.13253
1121.93	0.12237	1121.93	0.1597	1121.93	0.13258
1123.79	0.12266	1123.79	0.16058	1123.79	0.13264
1125.66	0.12257	1125.66	0.16123	1125.66	0.13275
1127.52	0.12219	1127.52	0.16206	1127.52	0.13294
1129.38	0.1221	1129.38	0.16274	1129.38	0.13318
1131.25	0.12214	1131.25	0.16308	1131.25	0.13373
1133.11	0.12206	1133.11	0.16343	1133.11	0.13416
1134.97	0.12209	1134.97	0.16408	1134.97	0.13418
1136.84	0.122	1136.84	0.16562	1136.84	0.13422
1138.7	0.12199	1138.7	0.16742	1138.7	0.13466
1140.57	0.12228	1140.57	0.16833	1140.57	0.13526
1142.43	0.12208	1142.43	0.16967	1142.43	0.13552
1144.29	0.1214	1144.29	0.17173	1144.29	0.13644
1146.16	0.12103	1146.16	0.1734	1146.16	0.13771
1148.02	0.12092	1148.02	0.17526	1148.02	0.13798
1149.88	0.12107	1149.88	0.17779	1149.88	0.13853
1151.75	0.12128	1151.75	0.18094	1151.75	0.14022
1153.61	0.12125	1153.61	0.18463	1153.61	0.14201
1155.47	0.12125	1155.47	0.18869	1155.47	0.14365
1157.34	0.12118	1157.34	0.19268	1157.34	0.1458
1159.2	0.12109	1159.2	0.19601	1159.2	0.14796
1161.07	0.12111	1161.07	0.19749	1161.07	0.1493
1162.93	0.12105	1162.93	0.19553	1162.93	0.14916
1164.79	0.12101	1164.79	0.19119	1164.79	0.1478
1166.66	0.12072	1166.66	0.18787	1166.66	0.14614
1168.52	0.12039	1168.52	0.18716	1168.52	0.14483
1170.38	0.12038	1170.38	0.18878	1170.38	0.14527
1172.25	0.12031	1172.25	0.1913	1172.25	0.14708
1174.11	0.12021	1174.11	0.19325	1174.11	0.14853
1175.98	0.12016	1175.98	0.19417	1175.98	0.14921
1177.84	0.12007	1177.84	0.19305	1177.84	0.14891
1179.7	0.12014	1179.7	0.18971	1179.7	0.14773
1181.57	0.12021	1181.57	0.1855	1181.57	0.14606
1183.43	0.12005	1183.43	0.18147	1183.43	0.14407
1185.29	0.11972	1185.29	0.17842	1185.29	0.14231
1187.16	0.11948	1187.16	0.17677	1187.16	0.14128
1189.02	0.11944	1189.02	0.17648	1189.02	0.14095
1190.88	0.11952	1190.88	0.17713	1190.88	0.14115
1192.75	0.11984	1192.75	0.17883	1192.75	0.14151
1194.61	0.11988	1194.61	0.18167	1194.61	0.14248
1196.48	0.11953	1196.48	0.18507	1196.48	0.14401
1198.34	0.11917	1198.34	0.18841	1198.34	0.1455
1200.2	0.11886	1200.2	0.19116	1200.2	0.14739
1202.07	0.11879	1202.07	0.19333	1202.07	0.14875
1203.93	0.11885	1203.93	0.19477	1203.93	0.14897
1205.79	0.11892	1205.79	0.19573	1205.79	0.14954
1207.66	0.11881	1207.66	0.19778	1207.66	0.15082
1209.52	0.11861	1209.52	0.20103	1209.52	0.15248
1211.38	0.11864	1211.38	0.20386	1211.38	0.15461
1213.25	0.11867	1213.25	0.2042	1213.25	0.15615
1215.11	0.11872	1215.11	0.1997	1215.11	0.15508
1216.98	0.11882	1216.98	0.19039	1216.98	0.15093
1218.84	0.11856	1218.84	0.17924	1218.84	0.14555
1220.7	0.11819	1220.7	0.16951	1220.7	0.14072
1222.57	0.11811	1222.57	0.16289	1222.57	0.13704
1224.43	0.11805	1224.43	0.15938	1224.43	0.13473
1226.29	0.11803	1226.29	0.15827	1226.29	0.13398
1228.16	0.11832	1228.16	0.15822	1228.16	0.13383
1230.02	0.11857	1230.02	0.15871	1230.02	0.13362
1231.89	0.11847	1231.89	0.15984	1231.89	0.13376
1233.75	0.11825	1233.75	0.16044	1233.75	0.13408
1235.61	0.1181	1235.61	0.16031	1235.61	0.13434
1237.48	0.11797	1237.48	0.16026	1237.48	0.13451
1239.34	0.1179	1239.34	0.16021	1239.34	0.13416
1241.2	0.11806	1241.2	0.15961	1241.2	0.13368
1243.07	0.11809	1243.07	0.1585	1243.07	0.13353
1244.93	0.11808	1244.93	0.15699	1244.93	0.13285
1246.79	0.11827	1246.79	0.15527	1246.79	0.13168
1248.66	0.11802	1248.66	0.15372	1248.66	0.13101
1250.52	0.11778	1250.52	0.15222	1250.52	0.13028
1252.39	0.11797	1252.39	0.1509	1252.39	0.12929
1254.25	0.11805	1254.25	0.15044	1254.25	0.12907
1256.11	0.1177	1256.11	0.15066	1256.11	0.12929
1257.98	0.11738	1257.98	0.15072	1257.98	0.12921
1259.84	0.1176	1259.84	0.15076	1259.84	0.12913
1261.7	0.11798	1261.7	0.15023	1261.7	0.12915
1263.57	0.11804	1263.57	0.14843	1263.57	0.12866
1265.43	0.11792	1265.43	0.14607	1265.43	0.12763
1267.29	0.11786	1267.29	0.14372	1267.29	0.12659
1269.16	0.11787	1269.16	0.14127	1269.16	0.12576
1271.02	0.11791	1271.02	0.13944	1271.02	0.12485
1272.89	0.11785	1272.89	0.13839	1272.89	0.12407
1274.75	0.11804	1274.75	0.13783	1274.75	0.12388
1276.61	0.1183	1276.61	0.13821	1276.61	0.12416
1278.48	0.11828	1278.48	0.13921	1278.48	0.12457
1280.34	0.11812	1280.34	0.14064	1280.34	0.12486
1282.2	0.11802	1282.2	0.14271	1282.2	0.12555
1284.07	0.11798	1284.07	0.145	1284.07	0.1269
1285.93	0.11799	1285.93	0.14745	1285.93	0.1284
1287.8	0.11822	1287.8	0.15012	1287.8	0.1295
1289.66	0.11832	1289.66	0.15219	1289.66	0.13025
1291.52	0.11827	1291.52	0.15277	1291.52	0.13095
1293.39	0.11826	1293.39	0.15201	1293.39	0.13103
1295.25	0.11803	1295.25	0.15021	1295.25	0.13001
1297.11	0.11825	1297.11	0.14782	1297.11	0.12854
1298.98	0.11894	1298.98	0.14625	1298.98	0.12761
1300.84	0.11892	1300.84	0.14632	1300.84	0.12772
1302.7	0.11862	1302.7	0.14741	1302.7	0.12836
1304.57	0.11858	1304.57	0.14897	1304.57	0.12896
1306.43	0.11844	1306.43	0.15081	1306.43	0.12983
1308.3	0.11845	1308.3	0.15216	1308.3	0.1308
1310.16	0.11867	1310.16	0.15217	1310.16	0.13125
1312.02	0.11866	1312.02	0.15026	1312.02	0.13079
1313.89	0.1186	1313.89	0.14674	1313.89	0.12925
1315.75	0.11873	1315.75	0.143	1315.75	0.12734
1317.61	0.11897	1317.61	0.14015	1317.61	0.12566
1319.48	0.11919	1319.48	0.13856	1319.48	0.1245
1321.34	0.11928	1321.34	0.13834	1321.34	0.12426
1323.2	0.11927	1323.2	0.13992	1323.2	0.12487
1325.07	0.11922	1325.07	0.14344	1325.07	0.12642
1326.93	0.11917	1326.93	0.14761	1326.93	0.12862
1328.8	0.11925	1328.8	0.15022	1328.8	0.13046
1330.66	0.11953	1330.66	0.14962	1330.66	0.13086
1332.52	0.11954	1332.52	0.14594	1332.52	0.1293
1334.39	0.11921	1334.39	0.14097	1334.39	0.12684
1336.25	0.11918	1336.25	0.13632	1336.25	0.12455
1338.11	0.11961	1338.11	0.1328	1338.11	0.12274
1339.98	0.12011	1339.98	0.13074	1339.98	0.12166
1341.84	0.11987	1341.84	0.12975	1341.84	0.12117
1343.71	0.11939	1343.71	0.12938	1343.71	0.12124
1345.57	0.11949	1345.57	0.12948	1345.57	0.12147
1347.43	0.11974	1347.43	0.13003	1347.43	0.12163
1349.3	0.11979	1349.3	0.1308	1349.3	0.12197
1351.16	0.11975	1351.16	0.13147	1351.16	0.12241
1353.02	0.11978	1353.02	0.13203	1353.02	0.1226
1354.89	0.11994	1354.89	0.13279	1354.89	0.12276
1356.75	0.12014	1356.75	0.13335	1356.75	0.12292
1358.61	0.12	1358.61	0.13312	1358.61	0.12269
1360.48	0.12013	1360.48	0.13253	1360.48	0.12227
1362.34	0.12099	1362.34	0.13206	1362.34	0.12215
1364.21	0.12132	1364.21	0.13174	1364.21	0.12233
1366.07	0.12085	1366.07	0.13157	1366.07	0.12231
1367.93	0.12057	1367.93	0.13147	1367.93	0.12217
1369.8	0.12036	1369.8	0.13138	1369.8	0.12236
1371.66	0.12028	1371.66	0.13124	1371.66	0.12269
1373.52	0.12063	1373.52	0.13103	1373.52	0.12258
1375.39	0.121	1375.39	0.13083	1375.39	0.12246
1377.25	0.12104	1377.25	0.13043	1377.25	0.12266
1379.12	0.12128	1379.12	0.13003	1379.12	0.12262
1380.98	0.12139	1380.98	0.13003	1380.98	0.12238
1382.84	0.12119	1382.84	0.13012	1382.84	0.12231
1384.71	0.1211	1384.71	0.12976	1384.71	0.12229
1386.57	0.12151	1386.57	0.12943	1386.57	0.12222
1388.43	0.12217	1388.43	0.12975	1388.43	0.12227
1390.3	0.12193	1390.3	0.13007	1390.3	0.12202
1392.16	0.12129	1392.16	0.1301	1392.16	0.12159
1394.02	0.12147	1394.02	0.13021	1394.02	0.12196
1395.89	0.12235	1395.89	0.13051	1395.89	0.1227
1397.75	0.12247	1397.75	0.13094	1397.75	0.12279
1399.62	0.1229	1399.62	0.13144	1399.62	0.12297
1401.48	0.1231	1401.48	0.13189	1401.48	0.12301
1403.34	0.12267	1403.34	0.13244	1403.34	0.12289
1405.21	0.12334	1405.21	0.13315	1405.21	0.12356
1407.07	0.12381	1407.07	0.13364	1407.07	0.12465
1408.93	0.12333	1408.93	0.13415	1408.93	0.12492
1410.8	0.12338	1410.8	0.13459	1410.8	0.12491
1412.66	0.12358	1412.66	0.13509	1412.66	0.12521
1414.52	0.12319	1414.52	0.13572	1414.52	0.1251
1416.39	0.12284	1416.39	0.13583	1416.39	0.12477
1418.25	0.12376	1418.25	0.13598	1418.25	0.12498
1420.12	0.12526	1420.12	0.13704	1420.12	0.12594
1421.98	0.12482	1421.98	0.13825	1421.98	0.12643
1423.84	0.12446	1423.84	0.1396	1423.84	0.12698
1425.71	0.12478	1425.71	0.14171	1425.71	0.1283
1427.57	0.12461	1427.57	0.14445	1427.57	0.12959
1429.43	0.12508	1429.43	0.14807	1429.43	0.13112
1431.3	0.12572	1431.3	0.15224	1431.3	0.13297
1433.16	0.12527	1433.16	0.15581	1433.16	0.13429
1435.03	0.12471	1435.03	0.15801	1435.03	0.13519
1436.89	0.12612	1436.89	0.15891	1436.89	0.13648
1438.75	0.12736	1438.75	0.15925	1438.75	0.13758
1440.62	0.12643	1440.62	0.15863	1440.62	0.13731
1442.48	0.12586	1442.48	0.15738	1442.48	0.1365
1444.34	0.12556	1444.34	0.1563	1444.34	0.13579
1446.21	0.12561	1446.21	0.15608	1446.21	0.13535
1448.07	0.12648	1448.07	0.15716	1448.07	0.13578
1449.93	0.12671	1449.93	0.15927	1449.93	0.13697
1451.8	0.12625	1451.8	0.16151	1451.8	0.13764
1453.66	0.12542	1453.66	0.16322	1453.66	0.13807
1455.53	0.1249	1455.53	0.16411	1455.53	0.13847
1457.39	0.12724	1457.39	0.16479	1457.39	0.1394
1459.25	0.12913	1459.25	0.16664	1459.25	0.14117
1461.12	0.12761	1461.12	0.16894	1461.12	0.14196
1462.98	0.12629	1462.98	0.17089	1462.98	0.14218
1464.84	0.127	1464.84	0.17248	1464.84	0.14317
1466.71	0.12798	1466.71	0.17442	1466.71	0.14463
1468.57	0.12693	1468.57	0.17724	1468.57	0.14565
1470.43	0.12637	1470.43	0.18061	1470.43	0.14665
1472.3	0.12795	1472.3	0.1846	1472.3	0.1481
1474.16	0.12947	1474.16	0.18919	1474.16	0.15073
1476.03	0.12897	1476.03	0.19299	1476.03	0.15352
1477.89	0.12783	1477.89	0.19526	1477.89	0.15506
1479.75	0.12677	1479.75	0.19514	1479.75	0.15526
1481.62	0.12651	1481.62	0.19346	1481.62	0.15463
1483.48	0.12596	1483.48	0.19144	1483.48	0.15359
1485.34	0.12455	1485.34	0.18891	1485.34	0.1523
1487.21	0.1237	1487.21	0.18767	1487.21	0.15109
1489.07	0.12388	1489.07	0.19068	1489.07	0.15163
1490.94	0.12417	1490.94	0.19936	1490.94	0.1559
1492.8	0.12308	1492.8	0.20902	1492.8	0.16183
1494.66	0.12166	1494.66	0.21208	1494.66	0.16525
1496.53	0.12174	1496.53	0.20479	1496.53	0.16417
1498.39	0.12205	1498.39	0.18722	1498.39	0.15708
1500.25	0.12134	1500.25	0.16868	1500.25	0.1473
1502.12	0.11989	1502.12	0.15361	1502.12	0.13829
1503.98	0.11841	1503.98	0.14228	1503.98	0.13089
1505.84	0.11943	1505.84	0.13395	1505.84	0.12585
1507.71	0.12287	1507.71	0.12822	1507.71	0.12391
1509.57	0.12193	1509.57	0.12564	1509.57	0.12246
1511.44	0.11998	1511.44	0.12437	1511.44	0.12122
1513.3	0.11916	1513.3	0.12345	1513.3	0.12017
1515.16	0.11853	1515.16	0.12272	1515.16	0.11911
1517.03	0.11897	1517.03	0.1221	1517.03	0.11924
1518.89	0.11874	1518.89	0.12129	1518.89	0.11897
1520.75	0.11853	1520.75	0.12042	1520.75	0.11812
1522.62	0.12024	1522.62	0.12051	1522.62	0.11832
1524.48	0.11991	1524.48	0.12037	1524.48	0.11772
1526.34	0.1189	1526.34	0.11999	1526.34	0.11733
1528.21	0.11866	1528.21	0.12024	1528.21	0.11767
1530.07	0.1179	1530.07	0.12022	1530.07	0.11719
1531.94	0.11748	1531.94	0.11951	1531.94	0.11643
1533.8	0.11848	1533.8	0.11944	1533.8	0.11705
1535.66	0.11773	1535.66	0.11967	1535.66	0.11728
1537.53	0.11541	1537.53	0.11915	1537.53	0.11583
1539.39	0.11651	1539.39	0.11947	1539.39	0.11579
1541.25	0.11986	1541.25	0.12067	1541.25	0.11751
1543.12	0.12037	1543.12	0.12074	1543.12	0.11785
1544.98	0.12031	1544.98	0.12099	1544.98	0.11766
1546.85	0.11954	1546.85	0.1213	1546.85	0.11736
1548.71	0.11842	1548.71	0.12116	1548.71	0.11689
1550.57	0.11837	1550.57	0.12104	1550.57	0.117
1552.44	0.11793	1552.44	0.12099	1552.44	0.11713
1554.3	0.11712	1554.3	0.12116	1554.3	0.11715
1556.16	0.11639	1556.16	0.12112	1556.16	0.11626
1558.03	0.11772	1558.03	0.12076	1558.03	0.11562
1559.89	0.12366	1559.89	0.12256	1559.89	0.11876
1561.75	0.12236	1561.75	0.12386	1561.75	0.11964
1563.62	0.11838	1563.62	0.12366	1563.62	0.1184
1565.48	0.11745	1565.48	0.12408	1565.48	0.11827
1567.35	0.1169	1567.35	0.12461	1567.35	0.11789
1569.21	0.11734	1569.21	0.1258	1569.21	0.11818
1571.07	0.1191	1571.07	0.1285	1571.07	0.12015
1572.94	0.11803	1572.94	0.13036	1572.94	0.12109
1574.8	0.11707	1574.8	0.13273	1574.8	0.12182
1576.66	0.11928	1576.66	0.13762	1576.66	0.12452
1578.53	0.12029	1578.53	0.14146	1578.53	0.1272
1580.39	0.11882	1580.39	0.14139	1580.39	0.12744
1582.25	0.11849	1582.25	0.13924	1582.25	0.1265
1584.12	0.11872	1584.12	0.13599	1584.12	0.12467
1585.98	0.11845	1585.98	0.13283	1585.98	0.12308
1587.85	0.11832	1587.85	0.13029	1587.85	0.12177
1589.71	0.1186	1589.71	0.12839	1589.71	0.12062
1591.57	0.1186	1591.57	0.12712	1591.57	0.12025
1593.44	0.11856	1593.44	0.12639	1593.44	0.12015
1595.3	0.11878	1595.3	0.12628	1595.3	0.11998
1597.16	0.11893	1597.16	0.12639	1597.16	0.11996
1599.03	0.11858	1599.03	0.12655	1599.03	0.12004
1600.89	0.1185	1600.89	0.12683	1600.89	0.12017
1602.76	0.11887	1602.76	0.12747	1602.76	0.12055

## Sheet: Figure 3E
Temperature (K)	Binding Energy (eV)
373.15	-3.4045
383.15	-3.404
393.15	-3.4036
403.15	-3.4032

## Sheet: Figure 4A
ITO/perovskite/ETL/Cu	ITO/perovskite/ETL/Cu	ITO/spin MeO-2PACz/perovskite/ETL/Cu	ITO/spin MeO-2PACz/perovskite/ETL/Cu	ITO/in-situ MeO-2PACz/perovskite/ETL/Cu	ITO/in-situ MeO-2PACz/perovskite/ETL/Cu
Wavelength(nm)	Intensity (arb. units)	Wavelength(nm)	Intensity (arb. units)	Wavelength(nm)	Intensity (arb. units)
899.942	474.904	899.942	202.087	949.95	79.9634
899.86	444.591	899.86	141.461	949.869	22.8467
899.779	495.012	899.779	141.432	949.789	45.6845
899.697	434.31	899.697	161.604	949.708	34.2567
899.615	545.301	899.615	131.276	949.628	22.8333
899.534	494.71	899.534	141.346	949.547	22.8289
899.452	524.891	899.452	181.693	949.467	68.4734
899.37	474.324	899.37	141.288	949.386	22.82
899.289	474.228	899.289	161.439	949.306	57.039
899.207	504.395	899.207	121.055	949.225	34.2167
899.125	484.12	899.125	131.116	949.145	45.6134
899.044	453.77	899.044	141.173	949.064	34.2034
898.962	463.759	898.962	131.062	948.984	22.7978
898.88	473.745	898.88	171.354	948.903	45.5868
898.799	524.036	898.799	141.087	948.823	91.1558
898.717	473.552	898.717	130.982	948.742	56.9613
898.635	523.823	898.635	130.956	948.662	34.1701
898.553	503.573	898.553	141	948.581	56.9391
898.472	523.609	898.472	161.11	948.5	34.1568
898.39	513.435	898.39	161.078	948.42	56.9169
898.308	563.657	898.308	150.979	948.339	45.5247
898.227	493.099	898.227	150.949	948.259	34.1369
898.145	553.366	898.145	150.918	948.178	56.8837
898.063	563.312	898.063	150.887	948.098	68.2472
897.982	522.969	897.982	170.971	948.017	45.4892
897.9	502.752	897.9	140.771	947.937	22.7402
897.818	552.914	897.818	150.795	947.856	45.4715
897.736	492.496	897.736	150.764	947.776	34.097
897.655	542.64	897.655	130.636	947.695	45.4538
897.573	592.763	897.573	150.703	947.615	45.4449
897.491	552.463	897.491	150.672	947.534	34.0771
897.409	552.35	897.409	180.769	947.453	45.4272
897.328	532.156	897.328	130.529	947.373	34.0638
897.246	542.086	897.246	160.618	947.292	34.0571
897.164	541.976	897.164	160.585	947.212	34.0505
897.083	582.003	897.083	160.553	947.131	45.3918
897.001	601.949	897.001	160.52	947.051	0
896.919	551.674	896.919	140.426	946.97	22.6871
896.837	621.76	896.837	170.483	946.889	68.0479
896.756	521.37	896.756	140.369	946.809	22.6782
896.674	561.361	896.674	180.437	946.728	11.3369
896.592	591.313	896.592	180.401	946.648	56.6734
896.51	571.152	896.51	180.364	946.567	11.3325
896.429	571.035	896.429	180.327	946.487	45.321
896.347	600.967	896.347	180.29	946.406	33.9841
896.265	590.83	896.265	210.295	946.326	56.6292
896.183	550.661	896.183	180.216	946.245	22.6473
896.102	560.559	896.102	170.17	946.164	45.2857
896.02	560.444	896.02	180.143	946.084	33.9576
895.938	570.335	895.938	170.1	946.003	22.634
895.856	570.219	895.856	170.065	945.923	33.9444
895.775	590.106	895.775	170.03	945.842	33.9378
895.693	589.985	895.693	199.995	945.761	22.6208
895.611	599.862	895.611	149.966	945.681	56.5408
895.529	599.74	895.529	179.922	945.6	45.2238
895.448	639.592	895.448	159.898	945.52	56.5188
895.366	599.494	895.366	149.874	945.439	45.2062
895.284	659.309	895.284	169.822	945.358	33.898
895.202	659.174	895.202	179.775	945.278	56.4857
895.121	688.996	895.121	159.767	945.197	33.8848
895.039	638.938	895.039	159.734	945.117	45.1709
894.957	638.807	894.957	199.627	945.036	45.1621
894.875	658.635	894.875	189.607	944.955	11.2883
894.793	718.364	894.793	149.659	944.875	45.1444
894.712	638.415	894.712	179.554	944.794	56.4195
894.63	628.311	894.63	159.571	944.713	56.4085
894.548	658.096	894.548	199.423	944.633	67.677
894.466	657.962	894.466	189.413	944.552	56.3865
894.384	697.695	894.384	189.374	944.472	33.8253
894.303	657.692	894.303	169.406	944.391	56.3644
894.221	697.41	894.221	179.334	944.31	56.3534
894.139	737.111	894.139	189.258	944.23	22.537
894.057	647.33	894.057	159.343	944.149	67.5976
893.975	706.938	893.975	169.267	944.068	33.7922
893.894	676.929	893.894	169.232	943.988	33.7856
893.812	686.743	893.812	179.15	943.907	56.2983
893.73	666.701	893.73	179.114	943.827	56.2873
893.648	726.257	893.648	179.077	943.746	33.7658
893.566	706.215	893.566	208.88	943.665	45.0123
893.485	686.181	893.485	188.948	943.585	45.0035
893.403	715.868	893.403	188.91	943.504	33.746
893.321	725.662	893.321	198.811	943.423	44.9858
893.239	725.513	893.239	178.894	943.343	44.977
893.157	705.492	893.157	188.793	943.262	22.4841
893.076	715.281	893.076	178.82	943.181	11.2399
892.994	685.338	892.994	198.649	943.101	33.713
892.912	695.128	892.912	178.747	943.02	44.9419
892.83	754.555	892.83	198.567	942.939	78.6329
892.748	754.4	892.748	198.526	942.859	44.9243
892.667	734.397	892.667	188.561	942.778	44.9155
892.585	773.936	892.585	178.601	942.697	33.68
892.503	734.096	892.503	188.484	942.617	56.1224
892.421	753.782	892.421	198.364	942.536	67.3337
892.339	733.795	892.339	188.407	942.455	33.6602
892.257	743.559	892.257	178.454	942.375	44.8715
892.176	792.967	892.176	198.242	942.294	33.6471
892.094	723.434	892.094	178.381	942.213	44.854
892.012	772.825	892.012	237.792	942.133	33.6339
891.93	742.949	891.93	227.838	942.052	56.0455
891.848	742.796	891.848	207.983	941.971	33.6207
891.766	762.448	891.766	237.646	941.891	67.2283
891.684	732.592	891.684	168.298	941.81	44.8101
891.603	752.237	891.603	178.161	941.729	33.601
891.521	781.77	891.521	197.917	941.649	67.1888
891.439	771.716	891.439	217.663	941.568	44.7837
891.357	771.558	891.357	247.294	941.487	44.775
891.275	761.509	891.275	187.905	941.406	44.7662
891.193	741.578	891.193	217.529	941.326	44.7574
891.112	780.968	891.112	227.37	941.245	33.5615
891.03	820.342	891.03	217.44	941.164	33.5549
890.948	839.937	890.948	177.869	941.084	44.7311
890.866	810.126	890.866	207.471	941.003	44.7223
890.784	809.96	890.784	217.306	940.922	55.892
890.702	760.416	890.702	207.386	940.841	67.0572
890.62	740.512	890.62	207.343	940.761	55.87
890.538	888.432	890.538	246.787	940.68	44.6873
890.457	819.164	890.457	197.389	940.599	67.0178
890.375	888.067	890.375	217.083	940.519	33.5023
890.293	887.885	890.293	226.904	940.438	44.661
890.211	917.292	890.211	226.857	940.357	44.6522
890.129	867.797	890.129	226.811	940.276	33.4826
890.047	828.182	890.047	246.483	940.196	33.476
889.965	936.442	889.965	207.003	940.115	78.0954
889.883	886.973	889.883	216.816	940.034	55.7715
889.801	926.203	889.801	216.771	939.953	44.6084
889.72	916.162	889.72	226.578	939.873	33.4498
889.638	915.973	889.638	206.833	939.792	55.7387
889.556	984.715	889.556	187.096	939.711	78.0189
889.474	925.442	889.474	226.438	939.63	33.4301
889.392	1023.68	889.392	216.548	939.55	22.2824
889.31	905.379	889.31	255.868	939.469	55.6949
889.228	915.032	889.228	236.137	939.388	66.8208
889.146	905.007	889.146	186.904	939.308	66.8077
889.064	983.5	889.064	265.545	939.227	22.2649
888.982	1022.63	888.982	206.493	939.146	44.521
888.901	924.11	888.901	265.436	939.065	33.3842
888.819	982.894	888.819	245.723	938.985	44.5035
888.737	992.518	888.737	226.019	938.904	22.2474
888.655	943.189	888.655	265.272	938.823	22.243
888.573	1021.58	888.573	265.217	938.742	55.5966
888.491	942.801	888.491	245.521	938.661	33.3514
888.409	952.426	888.409	255.289	938.581	55.5748
888.327	912.963	888.327	274.87	938.5	44.4511
888.245	991.293	888.245	264.999	938.419	44.4423
888.163	991.089	888.163	294.383	938.338	55.542
888.081	951.642	888.081	294.322	938.258	44.4249
888	1000.49	888	274.644	938.177	66.6242
887.918	1019.9	887.918	274.588	938.096	44.4074
887.836	1009.88	887.836	235.312	938.015	33.299
887.754	1048.88	887.754	284.277	937.934	44.39
887.672	1048.67	887.672	245.016	937.854	44.3812
887.59	1019.06	887.59	274.361	937.773	66.5588
887.508	1048.24	887.508	254.712	937.692	66.5457
887.426	1087.2	887.426	225.275	937.611	22.1775
887.344	1057.6	887.344	274.192	937.53	33.2598
887.262	1057.38	887.262	264.345	937.45	44.3376
887.18	1047.37	887.18	234.925	937.369	33.2467
887.098	1115.66	887.098	234.876	937.288	44.3202
887.016	1066.51	887.016	264.181	937.207	33.2336
886.934	1036.94	886.934	283.692	937.127	22.1514
886.852	1124.75	886.852	283.633	937.046	55.3676
886.77	1036.52	886.77	283.575	936.965	55.3567
886.688	1055.85	886.688	273.74	936.884	55.3458
886.606	1065.41	886.606	254.135	936.803	44.2679
886.525	1114.05	886.525	244.31	936.722	44.2592
886.443	1133.36	886.443	254.03	936.642	66.3757
886.361	1162.44	886.361	273.514	936.561	55.3022
886.279	1152.43	886.279	332.056	936.48	33.1748
886.197	1171.72	886.197	263.637	936.399	44.2244
886.115	1112.9	886.115	263.583	936.318	44.2157
886.033	1200.52	886.033	273.289	936.237	55.2587
885.951	1219.79	885.951	263.474	936.157	33.1487
885.869	1141.48	885.869	292.688	936.076	33.1422
885.787	1190.02	885.787	263.365	935.995	22.0904
885.705	1199.53	885.705	282.815	935.914	33.1291
885.623	1248.03	885.623	302.257	935.833	55.2043
885.541	1189.28	885.541	321.692	935.752	22.0774
885.459	1150.05	885.459	341.118	935.672	33.1095
885.377	1227.77	885.377	292.326	935.591	55.1717
885.295	1227.52	885.295	302.008	935.51	33.0965
885.213	1178.56	885.213	272.725	935.429	55.15
885.131	1168.58	885.131	301.883	935.348	33.0835
885.049	1275.44	885.049	301.821	935.267	66.1539
884.967	1236.24	884.967	311.493	935.187	44.0939
884.885	1265.18	884.885	291.964	935.106	44.0852
884.803	1284.38	884.803	262.713	935.025	44.0765
884.721	1196.56	884.721	282.115	934.944	55.0848
884.639	1215.76	884.639	320.961	934.863	44.0592
884.557	1303.03	884.557	311.171	934.782	77.0883
884.475	1293.04	884.475	281.941	934.701	33.0313
884.393	1292.77	884.393	291.602	934.621	33.0248
884.311	1263.35	884.311	301.26	934.54	44.0244
884.229	1350.53	884.229	310.914	934.459	55.0197
884.147	1272.54	884.147	310.85	934.378	66.0106
884.065	1301.41	884.065	339.922	934.297	32.9988
883.983	1398.25	883.983	281.591	934.216	21.9949
883.901	1368.83	883.901	300.949	934.135	54.9763
883.819	1349.14	883.819	310.593	934.054	43.9724
883.737	1416.79	883.737	291.12	933.974	65.9455
883.655	1367.98	883.655	291.06	933.893	54.9438
883.573	1435.6	883.573	291	933.812	43.9463
883.491	1435.3	883.491	339.43	933.731	54.9221
883.409	1493.18	883.409	319.968	933.65	65.8935
883.327	1425.02	883.327	300.513	933.569	43.9203
883.245	1444.1	883.245	339.219	933.488	32.9338
883.163	1434.12	883.163	348.839	933.407	43.903
883.081	1453.19	883.081	339.079	933.326	76.8151
882.999	1452.89	882.999	329.323	933.245	21.9428
882.917	1501.01	882.917	338.938	933.165	76.7848
882.835	1481.34	882.835	338.868	933.084	76.7696
882.753	1481.03	882.753	309.758	933.003	43.8597
882.67	1451.69	882.67	338.728	932.922	65.7765
882.588	1470.74	882.588	328.982	932.841	54.803
882.506	1509.13	882.506	348.262	932.76	65.7506
882.424	1537.84	882.424	338.518	932.679	21.9125
882.342	1469.83	882.342	348.118	932.598	54.7705
882.26	1537.2	882.26	367.381	932.517	43.8077
882.178	1478.89	882.178	376.971	932.436	54.7489
882.096	1565.56	882.096	367.229	932.356	32.8428
882.014	1516.92	882.014	338.167	932.275	54.7272
881.932	1613.21	881.932	347.757	932.194	32.8299
881.85	1699.79	881.85	367.001	932.113	43.7645
881.768	1583.57	881.768	337.957	932.032	87.5117
881.686	1602.55	881.686	347.541	931.951	43.7472
881.604	1631.17	881.604	366.773	931.87	32.8039
881.522	1611.54	881.522	337.747	931.789	54.6624
881.44	1620.85	881.44	366.621	931.708	21.8606
881.358	1620.51	881.358	366.545	931.627	43.7126
881.276	1658.75	881.276	376.113	931.546	32.778
881.193	1706.62	881.193	376.035	931.465	32.7715
881.111	1667.71	881.111	366.317	931.384	43.6867
881.029	1686.64	881.029	395.155	931.303	54.5976
880.947	1686.29	880.947	395.073	931.222	32.7521
880.865	1791.91	880.865	356.455	931.142	65.4912
880.783	1695.22	880.783	394.909	931.06	21.8261
880.701	1694.87	880.701	365.937	930.98	65.4653
880.619	1733.03	880.619	375.489	930.899	65.4523
880.537	1742.29	880.537	423.541	930.818	54.5328
880.455	1713.06	880.455	404.205	930.737	54.522
880.373	1818.55	880.373	384.878	930.656	32.7067
880.291	1731.59	880.291	384.798	930.575	54.5005
880.208	1750.47	880.208	403.954	930.494	54.4897
880.126	1807.8	880.126	394.254	930.413	54.4789
880.044	1768.97	880.044	432.628	930.332	76.2554
879.962	1807.05	879.962	422.926	930.251	43.5659
879.88	1739.4	879.88	432.448	930.17	32.6679
879.798	1844.73	879.798	393.927	930.089	54.4358
879.716	1796.32	879.716	432.269	930.008	32.655
879.634	1767.13	879.634	432.179	929.927	54.4142
879.552	1699.55	879.552	393.681	929.846	43.5228
879.47	1881.6	879.47	412.8	929.765	54.3927
879.387	1871.61	879.387	345.528	929.684	54.3819
879.305	1871.22	879.305	441.416	929.603	54.3712
879.223	1909.21	879.223	441.325	929.522	43.4883
879.141	1851.26	879.141	422.049	929.441	65.2195
879.059	1927.6	879.059	431.551	929.36	10.8678
878.977	1908.02	878.977	421.873	929.279	76.0593
878.895	1917.21	878.895	421.786	929.198	54.3173
878.813	2050.99	878.813	373.778	929.117	32.5839
878.73	1973.9	878.73	421.611	929.036	76.0141
878.648	1992.65	878.648	421.523	928.955	43.428
878.566	2040.13	878.566	402.279	928.874	75.984
878.484	1963.1	878.484	363.891	928.793	54.2635
878.402	2068	878.402	402.112	928.712	43.4022
878.32	2134.58	878.32	459.461	928.631	43.3936
878.238	2000.15	878.238	421.085	928.55	32.5388
878.156	1951.9	878.156	497.542	928.469	32.5323
878.073	1999.32	878.073	430.476	928.388	54.2098
877.991	2027.6	877.991	449.515	928.307	43.3592
877.909	2055.86	877.909	449.421	928.226	43.3506
877.827	2045.88	877.827	478.008	928.145	54.1775
877.745	2112.36	877.745	449.234	928.064	54.1668
877.663	2045.02	877.663	496.922	927.983	54.156
877.581	2140.14	877.581	429.939	927.902	43.3162
877.498	2091.93	877.498	515.819	927.821	43.3077
877.416	2053.3	877.416	487.061	927.74	43.2991
877.334	2081.52	877.334	477.412	927.659	54.1131
877.252	2128.81	877.252	505.951	927.578	54.1024
877.17	2157	877.17	467.669	927.497	43.2733
877.088	2080.22	877.088	505.741	927.416	64.8971
877.005	2098.86	877.005	486.555	927.335	43.2561
876.923	2184.27	876.923	476.915	927.254	43.2475
876.841	2145.67	876.841	514.961	927.173	64.8584
876.759	2088.02	876.759	486.251	927.092	54.038
876.677	2154.31	876.677	505.214	927.01	32.4163
876.595	2334.94	876.595	514.64	926.929	54.0165
876.513	2305.87	876.513	476.419	926.848	54.0058
876.43	2248.23	876.43	523.952	926.767	43.196
876.348	2304.91	876.348	466.696	926.686	64.7812
876.266	2294.9	876.266	457.076	926.605	53.9736
876.184	2275.39	876.184	533.145	926.524	64.7555
876.102	2312.98	876.102	523.515	926.443	43.1617
876.019	2369.6	876.019	447.274	926.362	86.3064
875.937	2426.2	875.937	504.268	926.281	21.5723
875.855	2349.59	875.855	485.138	926.2	64.7041
875.773	2425.18	875.773	466.016	926.119	53.9093
875.691	2462.71	875.691	475.427	926.038	53.8986
875.609	2462.2	875.609	513.354	925.957	32.3327
875.526	2461.69	875.526	494.238	925.876	53.8772
875.444	2489.68	875.444	541.648	925.795	53.8665
875.362	2489.16	875.362	551.036	925.713	53.8558
875.28	2450.65	875.28	522.425	925.633	64.6141
875.198	2412.15	875.198	541.309	925.551	64.6013
875.115	2411.65	875.115	531.702	925.47	64.5884
875.033	2420.64	875.033	560.069	925.389	32.2878
874.951	2429.62	874.951	521.989	925.308	64.5627
874.869	2429.12	874.869	588.301	925.227	43.0333
874.787	2570.91	874.787	559.718	925.146	64.5371
874.704	2485.01	874.704	559.602	925.065	53.7702
874.622	2493.97	874.622	578.45	924.984	64.5114
874.54	2502.94	874.54	540.406	924.903	64.4986
874.458	2549.81	874.458	597.167	924.822	53.7381
874.375	2587.18	874.375	549.658	924.74	53.7274
874.293	2615.07	874.293	530.593	924.659	53.7168
874.211	2652.41	874.211	568.374	924.578	32.2236
874.129	2632.92	874.129	615.61	924.497	75.1735
874.047	2698.65	874.047	596.544	924.416	32.2108
873.964	2612.88	873.964	624.82	924.335	64.4088
873.882	2669.13	873.882	615.225	924.254	53.6633
873.8	2715.89	873.8	605.633	924.173	42.9221
873.718	2876.16	873.718	586.584	924.092	53.642
873.635	2809.34	873.635	586.462	924.01	42.905
873.553	2742.56	873.553	548.511	923.929	53.6206
873.471	2827.08	873.471	586.217	923.848	64.3319
873.389	2958.83	873.389	642.813	923.767	53.5993
873.307	2996.02	873.307	567.07	923.686	64.3063
873.224	2853.65	873.224	595.299	923.605	42.8623
873.142	2786.93	873.142	595.174	923.524	64.2807
873.06	2805.24	873.06	642.276	923.443	64.2679
872.978	2974.63	872.978	670.472	923.361	64.2551
872.895	2870.15	872.895	585.36	923.28	42.8282
872.813	2945.07	872.813	622.995	923.199	64.2295
872.731	2906.7	872.731	641.739	923.118	21.4056
872.649	2802.3	872.649	651.041	923.037	64.2039
872.566	2839.45	872.566	613.171	922.956	42.7941
872.484	2933.17	872.484	650.768	922.875	53.482
872.402	3026.85	872.402	697.779	922.793	74.8598
872.32	3016.79	872.32	697.634	922.712	85.537
872.237	2950.18	872.237	659.786	922.631	42.76
872.155	3024.96	872.155	631.377	922.55	42.7515
872.073	3043.17	872.073	734.882	922.469	42.743
871.991	3042.53	871.991	687.63	922.388	64.1017
871.908	3098.4	871.908	659.234	922.306	53.4074
871.826	3060.09	871.826	706.174	922.225	64.0761
871.744	3219.48	871.744	687.199	922.144	53.3861
871.661	3143.51	871.661	630.585	922.063	53.3755
871.579	3218.13	871.579	733.96	921.982	53.3648
871.497	3226.87	871.497	705.583	921.901	64.025
871.415	3292.03	871.415	686.624	921.82	42.6748
871.332	3244.32	871.332	714.691	921.738	74.666
871.25	3281.25	871.25	676.934	921.657	42.6578
871.168	3280.56	871.168	695.592	921.576	53.3116
871.086	3364.46	871.086	695.447	921.495	53.301
871.003	3438.92	871.003	723.489	921.414	74.6065
870.921	3316.08	870.921	695.155	921.333	53.2797
870.839	3315.39	870.839	676.226	921.251	42.6153
870.756	3342.86	870.756	713.644	921.17	53.2584
870.674	3238.89	870.674	704.107	921.089	53.2478
870.592	3407.16	870.592	750.89	921.008	74.5321
870.51	3359.53	870.51	741.348	920.927	42.5812
870.427	3340.06	870.427	694.282	920.845	63.8591
870.345	3405.02	870.345	703.517	920.764	63.8464
870.263	3488.71	870.263	740.882	920.683	53.1947
870.18	3347.34	870.18	750.104	920.602	85.0945
870.098	3449.75	870.098	768.695	920.521	63.8081
870.016	3449.03	870.016	796.651	920.439	42.5303
869.933	3438.94	869.933	749.632	920.358	53.1522
869.851	3494.43	869.851	749.475	920.277	63.7699
869.769	3474.96	869.769	739.951	920.196	53.131
869.686	3595.97	869.686	852.17	920.115	84.9926
869.604	3567.13	869.604	823.904	920.033	42.4878
869.522	3613.18	869.522	730.125	919.952	53.0991
869.44	3528.2	869.44	776.765	919.871	63.7062
869.357	3508.74	869.357	814.029	919.79	63.6935
869.275	3732.52	869.275	823.213	919.708	63.6808
869.193	3591.45	869.193	841.745	919.627	63.6681
869.11	3833.81	869.11	794.815	919.546	53.0461
869.028	3748.87	869.028	850.741	919.465	53.0355
868.946	3682.65	868.946	766.441	919.384	74.2349
868.863	3812.71	868.863	784.97	919.302	63.6172
868.781	3802.57	868.781	868.891	919.221	63.6044
868.699	3913.86	868.699	775.299	919.14	52.9931
868.616	3959.73	868.616	812.492	919.059	84.772
868.534	3846.86	868.534	784.311	918.977	31.7831
868.452	4004.75	868.452	774.811	918.896	63.5536
868.369	3863.91	868.369	858.646	918.815	52.9507
868.287	3900.42	868.287	746.492	918.734	52.9401
868.205	3946.25	868.205	802.311	918.652	31.7577
868.122	3982.73	868.122	830.124	918.571	42.3352
868.04	4028.52	868.04	783.323	918.49	52.9084
867.958	3962.41	867.958	848.422	918.409	84.6365
867.875	3914.97	867.875	829.601	918.327	52.8872
867.793	4044.62	867.793	838.746	918.246	63.4519
867.711	4034.45	867.711	866.522	918.165	42.2928
867.628	4145.39	867.628	866.34	918.084	52.8555
867.546	4135.21	867.546	782.336	918.003	73.9828
867.463	4125.02	867.463	893.911	917.921	63.4012
867.381	4207.94	867.381	847.175	917.84	73.9532
867.299	4281.52	867.299	949.381	917.759	63.3758
867.216	4262.01	867.216	846.818	917.677	63.3631
867.134	4279.72	867.134	883.855	917.596	73.9088
867.052	4297.42	867.052	958.084	917.515	63.3377
866.969	4250.02	866.969	929.983	917.434	73.8792
866.887	4277.02	866.887	920.49	917.352	52.7603
866.805	4285.42	866.805	957.48	917.271	73.8496
866.722	4386.75	866.722	864.339	917.19	63.287
866.64	4432.29	866.64	975.661	917.108	63.2743
866.557	4468.52	866.557	929.005	917.027	52.718
866.475	4504.73	866.475	873.081	916.946	63.249
866.393	4485.21	866.393	956.473	916.865	63.2363
866.31	4521.4	866.31	891.282	916.783	63.2236
866.228	4464.76	866.228	909.659	916.702	84.2813
866.146	4565.9	866.146	881.627	916.621	52.6653
866.063	4564.94	866.063	927.833	916.539	73.7166
865.981	4684.57	865.981	871.98	916.458	63.173
865.898	4627.94	865.898	955.266	916.377	42.1069
865.816	4664.05	865.816	917.975	916.296	73.6723
865.734	4635.26	865.734	964.134	916.214	84.18
865.651	4773.31	865.651	936.125	916.133	94.6835
865.569	4716.71	865.569	982.261	916.052	84.1462
865.486	4734.24	865.486	935.731	915.97	63.097
865.404	4825.87	865.404	963.322	915.889	73.5984
865.322	4898.94	865.322	1000.16	915.808	63.0717
865.239	4907.17	865.239	953.658	915.726	73.5689
865.157	4721	865.157	1009	915.645	52.5387
865.074	5025.42	865.074	990.276	915.564	84.045
864.992	5024.36	864.992	1064.09	915.482	84.0282
864.91	5097.31	864.91	1110.12	915.401	52.5071
864.827	5049.99	864.827	998.899	915.32	52.4965
864.745	4984.19	864.745	998.688	915.239	62.9832
864.662	5066.35	864.662	1026.21	915.157	62.9706
864.58	5093.01	864.58	1072.21	915.076	52.4649
864.497	5008.77	864.497	1081.23	914.995	41.9635
864.415	5229.46	864.415	1034.8	914.913	83.9102
864.333	5062.08	864.333	1034.59	914.832	73.4067
864.25	5208.78	864.25	1071.31	914.751	73.3919
864.168	5263.08	864.168	1144.95	914.669	73.3772
864.085	5215.81	864.085	1126.25	914.588	62.8821
864.003	5362.39	864.003	1135.24	914.507	104.782
863.921	5444.31	863.921	1033.5	914.425	73.333
863.838	5258.64	863.838	1134.76	914.344	83.7923
863.756	5617.26	863.756	1180.64	914.263	83.7755
863.673	5450.08	863.673	1088.17	914.181	83.7587
863.591	5670.21	863.591	1087.94	914.1	62.8064
863.508	5595.27	863.508	1096.93	914.019	73.2594
863.426	5548.01	863.426	1069.05	913.937	41.8541
863.344	5666.62	863.344	1142.54	913.856	73.23
863.261	5711.48	863.261	1105.45	913.774	52.2966
863.179	5820.8	863.179	1132.85	913.693	62.7433
863.096	5663.03	863.096	1114.19	913.612	62.7307
863.014	5698.66	863.014	1104.75	913.53	62.7181
862.931	5918.36	862.931	1168.95	913.449	62.7055
862.849	5880.3	862.849	1122.69	913.368	62.6929
862.766	5823.86	862.766	1186.85	913.286	73.127
862.684	5868.62	862.684	1260.19	913.205	94.0015
862.601	5848.99	862.601	1287.51	913.124	52.2126
862.519	5902.92	862.519	1204.49	913.042	73.0829
862.437	6103.91	862.437	1204.24	912.961	83.5065
862.354	6185.34	862.354	1249.93	912.879	73.0535
862.272	6037.01	862.272	1258.86	912.798	52.1706
862.189	6191.91	862.189	1313.71	912.717	83.4561
862.107	6264.08	862.107	1295.07	912.635	73.0095
862.024	6189.3	862.024	1258.06	912.554	62.5669
861.942	6344.06	861.942	1230.25	912.472	62.5543
861.859	6113.25	861.859	1275.89	912.391	41.6945
861.777	6488.22	861.777	1293.97	912.31	62.5292
861.694	6367.57	861.694	1321.22	912.228	62.5166
861.612	6522.17	861.612	1339.29	912.147	52.0867
861.529	6511.62	861.529	1265.64	912.066	52.0762
861.447	6739.47	861.447	1320.39	911.984	52.0657
861.365	6618.87	861.365	1246.77	911.903	72.8773
861.282	6626.64	861.282	1338.16	911.821	72.8627
861.2	6845.16	861.2	1328.71	911.74	52.0343
861.117	6761.26	861.117	1282.62	911.659	83.2381
861.035	6787.31	861.035	1273.19	911.577	62.416
860.952	6758.4	860.952	1337.03	911.496	52.0029
860.87	6711.19	860.87	1345.9	911.414	93.5863
860.787	6902	860.787	1363.92	911.333	83.1711
860.705	6873.08	860.705	1336.18	911.251	72.76
860.622	7082.08	860.622	1354.2	911.17	114.314
860.54	6934.21	860.54	1372.21	911.089	83.1208
860.457	7033.35	860.457	1344.48	911.007	83.1041
860.375	7004.43	860.375	1353.34	910.926	83.0873
860.292	7002.95	860.292	1380.48	910.844	62.3029
860.21	7001.46	860.21	1471.59	910.763	83.0538
860.127	7018.26	860.127	1407.31	910.682	62.2778
860.045	7126.41	860.045	1443.55	910.6	51.8877
859.962	7243.65	859.962	1434.11	910.519	72.6282
859.88	7150.79	859.88	1470.34	910.437	82.9869
859.797	7176.67	859.797	1579.6	910.356	124.455
859.715	7302.95	859.715	1524.49	910.274	82.9535
859.632	7520.44	859.632	1569.8	910.193	62.2026
859.549	7491.47	859.549	1542.09	910.111	51.825
859.467	7553.75	859.467	1532.64	910.03	62.1775
859.384	7433.57	859.384	1523.2	909.949	82.8866
859.302	7842.35	859.302	1641.42	909.867	72.5111
859.219	7758.64	859.219	1513.44	909.786	51.7832
859.137	7829.92	859.137	1540.46	909.704	72.4819
859.054	7828.26	859.054	1512.79	909.623	82.8197
858.972	8090.82	858.972	1476.03	909.541	82.803
858.889	7952.47	858.889	1530.37	909.46	62.0897
858.807	8032.75	858.807	1557.37	909.378	82.7696
858.724	7921.78	858.724	1520.62	909.297	72.4088
858.642	8138.58	858.642	1520.29	909.216	62.0522
858.559	8091.35	858.559	1510.87	909.134	62.0396
858.477	8053.24	858.477	1519.65	909.053	72.365
858.394	8178.9	858.394	1583.01	908.971	93.0219
858.312	8195.35	858.312	1619.06	908.89	62.0021
858.229	8248.18	858.229	1573.25	908.808	92.9843
858.147	8237.34	858.147	1627.46	908.727	113.625
858.064	8335.58	858.064	1563.49	908.645	82.6194
857.981	8179.31	857.981	1654.04	908.564	72.2773
857.899	8322.96	857.899	1708.2	908.482	51.6163
857.816	8493.79	857.816	1653.34	908.401	82.5693
857.734	8355.75	857.734	1671.15	908.319	92.8717
857.651	8281.33	857.651	1679.88	908.238	92.853
857.569	8533.77	857.569	1852.01	908.156	72.2044
857.486	8404.89	857.486	1779.01	908.075	82.5026
857.404	8530.15	857.404	1824	907.993	92.7967
857.321	8582.78	857.321	1778.25	907.912	82.4693
857.238	8744.23	857.238	1768.8	907.83	92.7592
857.156	8724.23	857.156	1804.7	907.749	82.436
857.073	8867.45	857.073	1768.05	907.667	92.7217
856.991	9182.84	856.991	1758.61	907.586	72.1023
856.908	9017.76	856.908	1776.36	907.504	92.6843
856.826	8988.66	856.826	1766.92	907.423	102.962
856.743	9131.69	856.743	1793.73	907.341	72.0586
856.66	9165.98	856.66	1739	907.26	82.3361
856.578	9299.87	856.578	1820.13	907.178	82.3194
856.495	9397.48	856.495	1747.32	907.097	82.3028
856.413	9549.36	856.413	1737.89	907.015	92.5719
856.33	9293.94	856.33	1764.67	906.934	61.7021
856.248	9491.01	856.248	1746.2	906.852	71.9712
856.165	9380.44	856.165	1836.29	906.771	71.9567
856.082	9468.89	856.082	1817.81	906.689	82.2196
856	9439.75	856	1799.34	906.608	92.4783
855.917	9437.74	855.917	1835.12	906.526	51.3665
855.835	9508.04	855.835	1852.8	906.445	61.6273
855.752	9515.05	855.752	1870.48	906.363	102.691
855.669	9567.23	855.669	1879.12	906.282	71.8694
855.587	9474.88	855.587	1923.88	906.2	82.1198
855.504	9797.95	855.504	1932.5	906.119	92.3661
855.422	9696.56	855.422	2013.34	906.037	92.3474
855.339	9640.33	855.339	2012.92	905.956	82.07
855.257	9845.85	855.257	2039.56	905.874	71.7967
855.174	9825.71	855.174	1966.95	905.793	82.0367
855.091	9931.87	855.091	2101.84	905.711	92.2726
855.009	10128.2	855.009	2110.41	905.63	102.504
854.926	10089.9	854.926	2064.88	905.548	92.2353
854.844	10177.9	854.844	2037.39	905.466	92.2166
854.761	10437.2	854.761	2082.02	905.385	81.9537
854.678	10326.8	854.678	2009.49	905.303	92.1792
854.596	10297.6	854.596	2018.07	905.222	81.9205
854.513	10502.5	854.513	2008.64	905.14	102.38
854.43	10536.3	854.43	2017.21	905.059	102.359
854.348	10597.1	854.348	2142.83	904.977	102.338
854.265	10729.9	854.265	2133.37	904.896	92.0859
854.183	10610.6	854.183	2132.92	904.814	71.6079
854.1	10662.3	854.1	1997.5	904.732	71.5934
854.017	10579.1	854.017	2015.07	904.651	81.8044
853.935	10675.8	853.935	2104.57	904.569	92.0113
853.852	10727.4	853.852	1996.22	904.488	71.5498
853.769	10572.3	853.769	2121.66	904.406	91.974
853.687	10722.9	853.687	2076.27	904.325	91.9553
853.604	10765.5	853.604	2183.66	904.243	81.7215
853.522	10817.1	853.522	2093.35	904.161	71.4918
853.439	10805.8	853.439	2227.64	904.08	71.4773
853.356	10929.3	853.356	2191.24	903.998	91.8808
853.274	10882	853.274	2190.77	903.917	91.8622
853.191	10915.6	853.191	2253.14	903.835	61.229
853.108	11074.8	853.108	2270.61	903.754	91.8249
853.026	11260.9	853.026	2279.1	903.672	91.8063
852.943	11213.7	852.943	2233.76	903.59	71.3904
852.86	11211.3	852.86	2314.01	903.509	81.5725
852.778	11522.7	852.778	2277.64	903.427	101.945
852.695	11690.6	852.695	2402.67	903.346	101.924
852.612	11526.8	852.612	2438.01	903.264	81.5228
852.53	11676.7	852.53	2338.92	903.182	81.5063
852.447	11817.5	852.447	2311.54	903.101	81.4897
852.365	11698.5	852.365	2337.92	903.019	101.841
852.282	12099	852.282	2355.33	902.938	112.003
852.199	12060.7	852.199	2399.59	902.856	81.4401
852.117	12067	852.117	2300.61	902.774	111.957
852.034	11966	852.034	2371.72	902.693	91.5829
851.951	11999.2	851.951	2335.42	902.611	81.3905
851.868	12095.1	851.868	2361.76	902.53	81.374
851.786	12244.6	851.786	2379.15	902.448	91.5272
851.703	12116.7	851.703	2298.16	902.366	122.011
851.62	12248.3	851.62	2467.53	902.285	71.1589
851.538	12201	851.538	2431.25	902.203	142.289
851.455	12055.4	851.455	2439.67	902.122	111.776
851.372	12311.9	851.372	2492.76	902.04	111.753
851.29	12559.4	851.29	2519.02	901.958	111.73
851.207	12467.4	851.207	2545.28	901.877	101.552
851.124	12491.5	851.124	2562.59	901.795	101.532
851.042	12631.7	851.042	2526.33	901.713	121.813
850.959	12682.5	850.959	2668.59	901.632	81.1923
850.876	12813.7	850.876	2596.64	901.55	131.911
850.794	12730.6	850.794	2551.48	901.469	121.739
850.711	12915.2	850.711	2649.04	901.387	111.571
850.628	13019.5	850.628	2621.73	901.305	111.549
850.546	13177.2	850.546	2656.83	901.224	101.387
850.463	13406.1	850.463	2647.35	901.142	91.23
850.38	13287.4	850.38	2753.72	901.06	70.9422
850.298	13614.2	850.298	2628.39	900.979	101.325
850.215	13646.9	850.215	2797.08	900.897	111.435
850.132	13501.5	850.132	2823.2	900.815	91.1558
850.049	13801.3	850.049	2733.56	900.734	101.264
849.967	13611.4	849.967	2697.36	900.652	91.1187
849.884	13822.1	849.884	2687.89	900.57	91.1002
849.801	13845.9	849.801	2731.8	900.489	111.322
849.719	13816.2	849.719	2731.22	900.407	121.417
849.636	13875.5	849.636	2784	900.326	111.277
849.553	13748.1	849.553	2712.26	900.244	111.254
849.47	13878.5	849.47	2765.03	900.162	111.231
849.388	14080	849.388	2799.99	900.081	101.099
849.305	14103.6	849.305	2772.73	899.999	121.294
849.222	14287.2	849.222	2683.29	899.917	121.269
849.14	14106.4	849.14	2851.49	899.836	90.9334
849.057	14272.2	849.057	2877.52	899.754	111.118
848.974	14615.4	848.974	2823.63	899.672	100.996
848.891	14585.6	848.891	2885.17	899.591	80.7804
848.809	14547	848.809	2902.3	899.509	121.146
848.726	14854.5	848.726	2928.3	899.427	111.028
848.643	14895.7	848.643	2980.9	899.345	111.005
848.561	14981.2	848.561	3015.75	899.264	90.8039
848.478	15173	848.478	3050.57	899.182	110.96
848.395	15205.3	848.395	2996.72	899.1	121.023
848.312	15290.6	848.312	3120.18	899.019	90.7484
848.23	15367.1	848.23	3154.96	898.937	100.811
848.147	15363.8	848.147	2977.07	898.855	110.87
848.064	15635.1	848.064	3073.88	898.774	141.078
847.981	15693.8	847.981	3144.07	898.692	130.974
847.899	15823.2	847.899	3152.25	898.61	100.729
847.816	15899.5	847.816	3266.66	898.529	130.921
847.733	16046.6	847.733	3071.24	898.447	120.825
847.65	15830.8	847.65	3070.58	898.365	140.934
847.568	16039.7	847.568	3078.77	898.283	110.711
847.485	16177.8	847.485	3113.49	898.202	130.814
847.402	16289.3	847.402	3121.67	898.12	120.727
847.319	16215	847.319	3306.67	898.038	130.761
847.237	16229.2	847.237	3191.04	897.957	100.565
847.154	16384.8	847.154	3137.33	897.875	110.599
847.071	16505	847.071	3331.04	897.793	130.681
846.988	16492.6	846.988	3233.16	897.711	140.704
846.906	16921.9	846.906	3241.3	897.63	130.627
846.823	16918.2	846.823	3320.07	897.548	150.693
846.74	16844	846.74	3257.56	897.466	150.662
846.657	17052.2	846.657	3283.34	897.385	120.505
846.575	17269.1	846.575	3300.28	897.303	150.601
846.492	17424.2	846.492	3449.56	897.221	110.418
846.409	17173.5	846.409	3404.71	897.139	140.503
846.326	17531.4	846.326	3421.62	897.058	120.407
846.243	17413	846.243	3447.33	896.976	120.382
846.161	17682.5	846.161	3473.04	896.894	120.358
846.078	17608.2	846.078	3560.42	896.812	90.2499
845.995	17904	845.995	3524.41	896.731	140.36
845.912	17803.3	845.912	3620.55	896.649	130.308
845.829	17878.7	845.829	3487.67	896.567	100.216
845.747	17962.9	845.747	3583.78	896.486	110.215
845.664	18452	845.664	3618.22	896.404	130.228
845.581	18518.5	845.581	3626.25	896.322	160.248
845.498	18215.3	845.498	3590.27	896.24	140.188
845.416	18281.8	845.416	3633.48	896.159	120.137
845.333	18453.8	845.333	3571.13	896.077	110.103
845.25	18704.8	845.25	3623.13	895.995	130.095
845.167	18472.2	845.167	3587.18	895.913	150.079
845.084	18907.8	845.084	3674.31	895.831	130.042
845.002	19079.5	845.002	3673.52	895.75	100.012
844.919	18750.3	844.919	3716.66	895.668	129.989
844.836	19159.1	844.836	3759.79	895.586	149.956
844.753	19058.4	844.753	3741.41	895.504	139.931
844.67	19475.7	844.67	3854.76	895.423	129.909
844.588	19550.6	844.588	3634.46	895.341	99.9095
844.505	19081.2	844.505	3791.66	895.259	139.845
844.422	19673.8	844.422	3834.72	895.177	149.803
844.339	19555.5	844.339	3886.53	895.096	139.788
844.256	19849.5	844.256	3920.78	895.014	129.776
844.173	19722.5	844.173	3955.02	894.932	139.73
844.091	19928.6	844.091	3936.63	894.85	139.702
844.008	20055.8	844.008	4014.67	894.768	129.697
843.925	20121.6	843.925	4118.97	894.687	119.695
843.842	20406.4	843.842	4091.8	894.605	139.616
843.759	20323.2	843.759	4125.96	894.523	129.617
843.677	20467.7	843.677	4142.59	894.441	139.559
843.594	21111.3	843.594	4176.72	894.36	159.463
843.511	20922.9	843.511	4105.79	894.278	139.502
843.428	20935.9	843.428	4052.39	894.196	119.548
843.345	21001.4	843.345	3981.51	894.114	159.365
843.262	21338	843.262	3971.9	894.032	139.416
843.18	21333.4	843.18	4154.73	893.951	149.344
843.097	21232.6	843.097	4101.36	893.869	129.405
843.014	21271.8	843.014	4170.42	893.787	159.235
842.931	21520.7	842.931	4090.86	893.705	139.302
842.848	21184	842.848	4212.32	893.623	139.273
842.765	21581.3	842.765	4150.25	893.542	129.299
842.683	21253.5	842.683	4044.53	893.46	149.16
842.6	21441	842.6	4244.53	893.378	139.188
842.517	21689.6	842.517	4208.69	893.296	139.159
842.434	21606.4	842.434	4190.32	893.214	119.255
842.351	22029.4	842.351	4137.05	893.133	139.102
842.268	22303.9	842.268	4397.94	893.051	129.14
842.185	22316.5	842.185	4362.1	892.969	158.909
842.103	22390.2	842.103	4352.43	892.887	168.806
842.02	22507.4	842.02	4517.18	892.805	168.772
841.937	22642.1	841.937	4490.05	892.723	188.588
841.854	22951	841.854	4602.4	892.642	188.55
841.771	23015.8	841.771	4627.55	892.56	158.746
841.688	23097.9	841.688	4548.14	892.478	188.472
841.605	23336.8	841.605	4695.24	892.396	188.434
841.523	23384.1	841.523	4641.97	892.314	148.733
841.44	23605.4	841.44	4667.09	892.232	168.529
841.357	23513.2	841.357	4622.56	892.151	138.761
841.274	23438.5	841.274	4630.27	892.069	188.279
841.191	23703.2	841.191	4490.04	891.987	158.518
841.108	23941.7	841.108	4697.86	891.905	158.486
841.025	24127.9	841.025	4566.38	891.823	178.26
840.943	23722.7	840.943	4513.22	891.741	148.52
840.86	23743.6	840.86	4625.27	891.66	188.086
840.777	23721.1	840.777	4598.19	891.578	178.15
840.694	24315.6	840.694	4597.2	891.496	158.323
840.611	23945.4	840.611	4674.4	891.414	168.184
840.528	24261.7	840.528	4656.02	891.332	128.585
840.445	24247.7	840.445	4715.8	891.25	158.226
840.362	24199.1	840.362	4879.76	891.168	177.968
840.279	24610.5	840.279	4870.02	891.086	177.931
840.197	24813.5	840.197	5077.27	891.005	187.777
840.114	24877.6	840.114	4902.63	890.923	177.858
840.031	25054.4	840.031	4823.49	890.841	197.579
839.948	25352.5	839.948	5108.67	890.759	207.416
839.865	25537.8	839.865	5046.87	890.677	148.124
839.782	25402.3	839.782	5210.5	890.595	177.712
839.699	25691.5	839.699	4949.34	890.513	177.675
839.616	26041.2	839.616	5225.58	890.432	148.032
839.533	25888.3	839.533	5111.81	890.35	197.336
839.45	26099.3	839.45	5110.71	890.268	167.701
839.368	26240.8	839.368	5248.17	890.186	138.078
839.285	26460.3	839.285	5091.18	890.104	167.632
839.202	26264.1	839.202	5185.3	890.022	187.315
839.119	26509.4	839.119	5071.67	889.94	167.563
839.036	26287.4	839.036	5122.49	889.858	147.82
838.953	26420.1	838.953	5251.14	889.776	197.052
838.87	26647.9	838.87	5059.73	889.695	187.161
838.787	26451.9	838.787	5205.63	889.613	196.971
838.704	26817.9	838.704	5152.63	889.531	206.777
838.621	26397.2	838.621	5324.39	889.449	177.201
838.538	26944.6	838.538	5176.33	889.367	196.85
838.456	26740	838.456	5330.72	889.285	186.969
838.373	26915.6	838.373	5312.29	889.203	226.284
838.29	27522.9	838.29	5371.59	889.121	196.728
838.207	27517	838.207	5430.87	889.039	177.019
838.124	27761.3	838.124	5516.01	888.958	196.647
838.041	27867.5	838.041	5549.34	888.876	206.437
837.958	28292.9	837.958	5539.51	888.794	167.081
837.875	28700.9	837.875	5650.46	888.712	186.7
837.792	28453.2	837.792	5580.23	888.63	186.661
837.709	28602.2	837.709	5656.63	888.548	206.267
837.626	28613.2	837.626	5689.89	888.466	235.686
837.543	28925.9	837.543	5809.32	888.384	196.364
837.46	28652.5	837.46	5678.8	888.302	176.691
837.377	28887.6	837.377	5625.88	888.22	176.655
837.294	28812.4	837.294	5840	888.138	196.243
837.211	28909.5	837.211	5657.89	888.056	156.962
837.128	28765.5	837.128	5708.32	887.975	215.778
837.046	29215.4	837.046	5827.59	887.893	176.51
836.963	29174.7	836.963	5671.42	887.811	205.885
836.88	29271.6	836.88	5730.42	887.729	186.239
836.797	29144.8	836.797	5737.78	887.647	205.801
836.714	29637.3	836.714	5831.14	887.565	225.354
836.631	29613.7	836.631	5838.47	887.483	176.328
836.548	29813.6	836.548	6043.53	887.401	195.879
836.465	30417.4	836.465	6016.43	887.319	215.423
836.382	30187.3	836.382	6101.06	887.237	166.429
836.299	30472.9	836.299	6151.28	887.155	176.183
836.216	30672.4	836.216	6098.41	887.073	215.29
836.133	30545.5	836.133	6294.6	886.991	195.678
836.05	31131.3	836.05	6310.4	886.909	224.983
835.967	30995.8	835.967	6412.03	886.827	234.716
835.884	31392.4	835.884	6307.66	886.745	205.334
835.801	31239.7	835.801	6306.29	886.663	215.068
835.718	31361.6	835.718	6442.17	886.581	244.345
835.635	31466.3	835.635	6415.04	886.5	214.979
835.552	31339.4	835.552	6447.95	886.418	244.244
835.469	31761.2	835.469	6369.39	886.336	224.658
835.386	31402.9	835.386	6513.71	886.254	185.549
835.303	31944.5	835.303	6529.43	886.172	224.566
835.22	31980.4	835.22	6348.11	886.09	224.519
835.137	31862.1	835.137	6372.42	886.008	204.954
835.054	31949.4	835.054	6396.73	885.926	185.396
834.971	32190.7	834.971	6395.34	885.844	185.358
834.888	32140.9	834.888	6488.1	885.762	234.088
834.805	32279.4	834.805	6426.79	885.68	243.791
834.722	32383.6	834.722	6656.4	885.598	233.991
834.639	32761.5	834.639	6689.17	885.516	224.195
834.556	32771.5	834.556	6473.91	885.434	243.64
834.473	32738.7	834.473	6677.71	885.352	224.103
834.39	33244.5	834.39	6727.54	885.27	224.056
834.307	33203.1	834.307	6897.01	885.188	214.27
834.224	33153.1	834.224	6758.8	885.106	253.176
834.141	33855	834.141	6962.35	885.024	233.653
834.058	33676.8	834.058	6892.51	884.942	214.138
833.975	34173.3	833.975	6925.17	884.86	214.094
833.892	34370.7	833.892	7077.33	884.778	204.32
833.809	34218.1	833.809	7033.11	884.696	204.278
833.726	34304.6	833.726	6929.18	884.614	233.412
833.643	34092.3	833.643	6885.01	884.532	243.087
833.56	34255.5	833.56	6977.34	884.45	223.594
833.477	34179.8	833.477	7026.99	884.368	233.267
833.394	34249.1	833.394	7093.67	884.286	252.654
833.311	34471.8	833.311	6964.26	884.204	213.74
833.228	34651.8	833.228	7124.67	884.122	252.549
833.145	34542	833.145	7063.48	884.04	242.786
833.062	34977.5	833.062	6942.68	883.958	242.736
832.979	35267.9	832.979	7077.43	883.876	242.685
832.896	35251.7	832.896	7254.7	883.794	281.457
832.813	35456.9	832.813	7125.43	883.712	252.288
832.73	35619.4	832.73	7251.54	883.63	271.639
832.647	35560.6	832.647	7190.4	883.548	252.184
832.564	36037.7	832.564	7418.53	883.466	242.435
832.481	35927.8	832.481	7629.56	883.384	252.08
832.398	36294.1	832.398	7508.84	883.302	232.641
832.315	35971.7	832.315	7422.19	883.22	271.358
832.232	36745.8	832.232	7437.57	883.138	271.302
832.149	36083.5	832.149	7520.93	883.056	261.559
832.066	36551.4	832.066	7510.79	882.974	319.617
831.983	36500.9	831.983	7611.09	882.892	271.134
831.9	36510	831.9	7414.1	882.81	251.715
831.817	36553	831.817	7641.73	882.727	251.663
831.734	36876.1	831.734	7597.62	882.645	261.288
831.65	36868	831.65	7519.58	882.563	280.585
831.567	37038.2	831.567	7602.79	882.481	280.526
831.484	37055.5	831.484	7575.68	882.399	261.126
831.401	37005	831.401	7743.66	882.317	261.072
831.318	37412.5	831.318	7580.86	882.235	251.35
831.235	36929.5	831.235	7647.03	882.153	270.629
831.152	37565.7	831.152	7738.59	882.071	328.553
831.069	37515.1	831.069	7787.75	881.989	289.839
830.986	37693.3	830.986	7802.99	881.907	251.142
830.903	38303.4	830.903	7919.88	881.825	289.719
830.82	38388.2	830.82	7850.4	881.743	260.693
830.737	38633.8	830.737	7848.68	881.661	279.946
830.654	38752.4	830.654	8100.92	881.579	270.237
830.571	38972.4	830.571	7980.67	881.497	289.479
830.488	38617	830.488	8097.38	881.415	279.772
830.405	38523.9	830.405	7977.18	881.333	308.65
830.322	38845.4	830.322	8347.57	881.251	327.873
830.238	38667.8	830.238	8041.34	881.168	327.805
830.155	38929.8	830.155	8234.02	881.086	260.261
830.072	38642.4	830.072	8071.64	881.004	269.845
829.989	39250.8	829.989	8086.77	880.922	298.695
829.906	39369	829.906	8127.25	880.84	279.366
829.823	39368.8	829.823	8100.13	880.758	288.94
829.74	39081.6	829.74	8427.7	880.676	269.621
829.657	39284.1	829.657	8240.12	880.594	298.447
829.574	39663.8	829.574	8137.02	880.512	298.385
829.491	39899.8	829.491	8244.95	880.43	317.57
829.408	39789.9	829.408	8175.65	880.348	327.125
829.324	39604	829.324	8393.18	880.265	278.961
829.241	40025.5	829.241	8441.95	880.183	278.903
829.158	40396.1	829.158	8355.79	880.101	298.076
829.075	40328.3	829.075	8421.4	880.019	288.4
828.992	40698.7	828.992	8309.99	879.937	307.563
828.909	40496	828.909	8409.29	879.855	297.89
828.826	40773.6	828.826	8508.54	879.773	317.043
828.743	40832.1	828.743	8649.86	879.691	316.977
828.66	40924.2	828.66	8681.65	879.609	326.515
828.577	41302.5	828.577	8696.59	879.527	345.65
828.493	41419.7	828.493	8677.85	879.445	297.581
828.41	41410.6	828.41	8785.35	879.362	316.714
828.327	41527.8	828.327	8758.18	879.28	326.244
828.244	41409.3	828.244	8747.85	879.198	354.956
828.161	41770.3	828.161	9023.45	879.116	374.065
828.078	41811.6	828.078	8886.95	879.034	287.683
827.995	41953.7	827.995	8901.82	878.952	335.56
827.912	41969.7	827.912	8790.62	878.87	325.905
827.829	42288.2	827.829	8788.69	878.788	325.837
827.745	41842.2	827.745	8929.57	878.705	306.606
827.662	42135.3	827.662	8978.01	878.623	335.281
827.579	42629.9	827.579	8934.06	878.541	363.944
827.496	42629	827.496	9116.79	878.459	296.84
827.413	42837.8	827.413	9022.47	878.377	363.793
827.33	43004.7	827.33	9255.44	878.295	325.431
827.247	43397.9	827.247	9052.07	878.213	354.072
827.164	43287.8	827.164	9041.7	878.131	353.998
827.08	43420.8	827.08	9324.83	878.048	334.793
826.997	42941.8	826.997	9347.94	877.966	353.851
826.914	43426.9	826.914	9463.23	877.884	392.024
826.831	44163.2	826.831	9410.88	877.802	353.704
826.748	43960.9	826.748	9258	877.72	363.188
826.665	43959.6	826.665	9339.74	877.638	344.001
826.582	44083.9	826.582	9706.17	877.556	382.144
826.498	44534.8	826.498	9561.71	877.473	410.719
826.415	44399.5	826.415	9517.76	877.391	334.237
826.332	44439.9	826.332	9716.53	877.309	353.262
826.249	44848.5	826.249	9689.29	877.227	372.28
826.166	44320	826.166	9728.99	877.145	372.203
826.083	44619.8	826.083	9626.5	877.063	343.5
826	45011.3	826	9507.32	876.98	352.968
825.916	45151.9	825.916	9847.99	876.898	371.97
825.833	45075.2	825.833	9837.47	876.816	362.357
825.75	45558.3	825.75	9810.24	876.734	390.883
825.667	45640.2	825.667	9799.73	876.652	381.27
825.584	45922.5	825.584	9881.11	876.57	400.25
825.501	45620.1	825.501	9937.39	876.487	362.055
825.417	45952.4	825.417	9860.07	876.405	352.454
825.334	46292.9	825.334	9966.42	876.323	409.524
825.251	46458	825.251	10014.3	876.241	390.395
825.168	46306	825.168	10179	876.159	390.313
825.085	46345.8	825.085	10318.5	876.077	409.268
825.002	46560.8	825.002	10324.6	875.994	380.635
824.918	46892.5	824.918	10130.6	875.912	418.611
824.835	46807.1	824.835	10436.8	875.83	389.988
824.752	46930.2	824.752	10434.5	875.748	380.397
824.669	46869.9	824.669	10432.2	875.666	427.857
824.586	47509.4	824.586	10554.9	875.583	408.756
824.503	47032.5	824.503	10277.7	875.501	437.183
824.419	47455.2	824.419	10600.2	875.419	418.088
824.336	47985.9	824.336	10339.8	875.337	427.501
824.253	47509.2	824.253	10537.3	875.255	417.913
824.17	47889.9	824.17	10543.3	875.173	408.33
824.087	48328.6	824.087	10782.2	875.09	427.233
824.003	48076.8	824.003	10655.1	875.008	446.128
823.92	48340.6	823.92	10519.7	874.926	427.055
823.837	48030.7	823.837	10766.8	874.844	455.43
823.754	48568.7	823.754	10772.7	874.761	455.335
823.671	48807.3	823.671	10778.7	874.679	455.24
823.587	48605.5	823.587	10934.2	874.597	407.734
823.504	48769.3	823.504	10881.9	874.515	483.491
823.421	48816.7	823.421	10804.8	874.433	417.042
823.338	48274.5	823.338	10960.2	874.35	473.813
823.255	49434.4	823.255	11123.8	874.268	502.137
823.171	49058.3	823.171	11096.4	874.186	464.143
823.088	49694.7	823.088	11127.2	874.104	407.224
823.005	49186	823.005	11108.1	874.022	463.949
822.922	49208.4	822.922	11163.7	873.939	482.785
822.839	49512.7	822.839	11094.9	873.857	444.826
822.755	49825.1	822.755	11192	873.775	492.046
822.672	49648.3	822.672	11255.8	873.693	444.641
822.589	50043.4	822.589	11344.5	873.61	463.465
822.506	50189.8	822.506	11250.9	873.528	482.281
822.422	50079.4	822.422	11265	873.446	444.362
822.339	50258.8	822.339	11486.1	873.364	453.722
822.256	50628.6	822.256	11425.6	873.281	434.726
822.173	50675.4	822.173	11621.7	873.199	453.532
822.09	50813.2	822.09	11519.9	873.117	491.224
822.006	50702.7	822.006	11459.4	873.035	472.232
821.923	50799.1	821.923	11572.7	872.953	491.018
821.84	50622.4	821.84	11570.1	872.87	490.916
821.757	50983.4	821.757	11733	872.788	509.691
821.674	51079.6	821.674	11788.2	872.706	481.274
821.59	51374.1	821.59	11603.8	872.624	528.347
821.507	51148	821.507	11741.7	872.541	490.505
821.424	51021	821.424	11474.8	872.459	528.126
821.341	51422.7	821.341	11802.6	872.377	509.158
821.257	51089.4	821.257	11841.3	872.295	480.771
821.174	51507.4	821.174	11830.4	872.212	442.971
821.091	51883.9	821.091	11720.5	872.13	480.57
821.008	51319.6	821.008	12138.8	872.048	499.311
820.924	51580.5	820.924	11839.1	871.966	536.883
820.841	51379.4	820.841	11910.7	871.883	508.519
820.758	51269.1	820.758	11767.9	871.801	489.583
820.675	51620.6	820.675	12144.6	871.719	527.133
820.591	51980.1	820.591	12191.3	871.636	527.022
820.508	52199.4	820.508	12229.9	871.554	517.503
820.425	51825.4	820.425	12293.1	871.472	498.58
820.342	51904.5	820.342	12405.7	871.39	498.476
820.258	51522.5	820.258	12526.5	871.307	498.371
820.175	52087.5	820.175	12128.5	871.225	507.668
820.092	51713.7	820.092	12405.7	871.143	526.361
820.009	52336	820.009	12345.3	871.06	554.442
819.925	52579.6	819.925	12400.2	870.978	554.326
819.842	52518.6	819.842	12356.3	870.896	507.243
819.759	52301.4	819.759	12296	870.814	572.877
819.675	52322.7	819.675	12424.9	870.731	572.757
819.592	52319.4	819.592	12446.8	870.649	572.637
819.509	52340.7	819.509	12370.1	870.567	544.36
819.426	52246.9	819.426	12482.4	870.484	544.246
819.342	52753	819.342	12578.2	870.402	591.04
819.259	52034.9	819.259	12534.4	870.32	525.259
819.176	52664	819.176	12515.2	870.238	581.415
819.093	52553.8	819.093	12808	870.155	581.293
819.009	52599.6	819.009	12591.7	870.073	562.424
818.926	52588	818.926	12687.4	869.991	571.678
818.843	52699.4	818.843	12766.7	869.908	618.407
818.759	52449.9	818.759	12772	869.826	608.909
818.676	52667.9	818.676	12769.2	869.744	664.977
818.593	52549.7	818.593	12659.8	869.661	599.29
818.51	52095.4	818.51	12837.4	869.579	589.802
818.426	52813.3	818.426	12809.9	869.497	617.759
818.343	52981.9	818.343	12864.4	869.414	598.913
818.26	52863.6	818.26	12951.7	869.332	617.5
818.176	52589.8	818.176	12842.4	869.25	617.37
818.093	52922.1	818.093	12962.4	869.167	551.776
818.01	52853.1	818.01	12992.2	869.085	617.111
817.927	53152.4	817.927	12989.4	869.003	579.589
817.843	52698.8	817.843	13035.6	868.921	607.506
817.76	53030.7	817.76	12983.6	868.838	626.067
817.677	52127.4	817.677	12972.6	868.756	579.224
817.593	52811	817.593	12781.6	868.674	635.144
817.51	52619.4	817.51	12909.6	868.591	653.688
817.427	53204.4	817.427	12857.7	868.509	616.205
817.343	52914.8	817.343	13263.4	868.427	634.744
817.26	52698.8	817.26	13325.9	868.344	662.609
817.177	52826	817.177	13192.2	868.262	634.478
817.093	53132.8	817.093	13115.8	868.179	653.002
817.01	52916.9	817.01	13210.9	868.097	699.498
816.927	53346	816.927	13142.6	868.015	671.377
816.844	52958.8	816.844	13343.7	867.932	671.236
816.76	52996	816.76	13120.5	867.85	671.095
816.677	52976.1	816.677	13280.7	867.768	680.273
816.594	53160.1	816.594	13392	867.685	633.545
816.51	53474.4	816.51	13478.7	867.603	652.042
816.427	53030.5	816.427	13451.2	867.521	717.096
816.344	53075.8	816.344	13383.1	867.438	689.012
816.26	52933.6	816.26	13420.8	867.356	707.485
816.177	52978.9	816.177	13434.1	867.274	632.88
816.094	53293	816.094	13496.3	867.191	735.103
816.01	53248.6	816.01	13452.6	867.109	669.826
815.927	53375.2	815.927	13726.4	867.027	697.589
815.844	53168	815.844	13642	866.944	716.041
815.76	53148	815.76	13500.6	866.862	706.593
815.677	53266.4	815.677	13432.5	866.779	706.445
815.594	53116.3	815.594	13665.5	866.697	724.883
815.51	53210.3	815.51	13695	866.615	734.022
815.427	53198.4	815.427	13700	866.532	743.157
815.344	53048.4	815.344	13745.8	866.45	705.85
815.26	53207.3	815.26	13832.1	866.368	724.273
815.177	52683.6	815.177	13682.8	866.285	714.837
815.094	53264.9	815.094	13809.7	866.203	770.376
815.01	53025.7	815.01	13798.5	866.12	695.977
814.927	53233.2	814.927	13901	866.038	723.663
814.843	53123.9	814.843	13865.5	865.956	732.787
814.76	53055.3	814.76	13732.5	865.873	714.085
814.677	53035.4	814.677	14119	865.791	713.935
814.593	53112.9	814.593	13921.1	865.708	750.864
814.51	53376.8	814.51	13877.5	865.626	759.974
814.427	53202.8	814.427	13696	865.544	787.612
814.343	53499	814.343	13847	865.461	750.39
814.26	52984.6	814.26	14062.8	865.379	731.708
814.177	53329.4	814.177	13816.5	865.297	750.074
814.093	53042.1	814.093	13829.7	865.214	786.949
814.01	53078.9	814.01	13972.4	865.132	777.527
813.926	53293.8	813.926	14115	865.049	786.617
813.843	53241.5	813.843	13844.7	864.967	814.208
813.76	52816.8	813.76	14060.2	864.885	814.037
813.676	53306.8	813.676	14267.5	864.802	823.114
813.593	53206	813.593	13956.9	864.72	832.187
813.51	53202.2	813.51	14075.1	864.637	795.033
813.426	52721.3	813.426	14306.5	864.555	868.807
813.343	53089.6	813.343	14214.4	864.472	748.495
813.26	53304.1	813.26	14284	864.39	822.247
813.176	52952.8	813.176	14191.9	864.308	822.073
813.093	53353.1	813.093	14172.6	864.225	766.491
813.009	53002	813.009	14274.4	864.143	812.494
812.926	53305.2	812.926	14295.5	864.06	858.477
812.843	52816.9	812.843	14146.9	863.978	839.838
812.759	53015	812.759	14087.3	863.895	848.888
812.676	53043.6	812.676	14156.8	863.813	904.06
812.592	52797.7	812.592	14185.9	863.731	876.199
812.509	52898.9	812.509	14102.1	863.648	829.908
812.426	52556.5	812.426	14316.7	863.566	903.487
812.342	52843.1	812.342	14265.1	863.483	857.21
812.259	52976.5	812.259	14342.6	863.401	875.46
812.175	52537.5	812.175	14492.5	863.318	930.556
812.092	52735.3	812.092	14505.4	863.236	921.148
812.009	52699.4	812.009	14534.4	863.154	893.325
811.925	52623.2	811.925	14434.5	863.071	911.552
811.842	52345.7	811.842	14221.9	862.989	874.537
811.758	52398.4	811.758	14379.8	862.906	957.185
811.675	52322.4	811.675	14561.7	862.824	920.176
811.592	52350.9	811.592	14526.3	862.741	919.982
811.508	52484.1	811.508	14289.7	862.659	984.173
811.425	52062.1	811.425	14342.8	862.576	974.769
811.341	52034.4	811.341	14387.9	862.494	937.787
811.258	52368.6	811.258	14392.7	862.411	910.013
811.174	51963	811.174	14325.2	862.329	919.01
811.091	51895.1	811.091	14458.6	862.247	955.569
811.008	51972	811.008	14342.9	862.164	955.367
810.924	52024.6	810.924	14379.9	862.082	1010.27
810.841	51948.8	810.841	14449	861.999	945.781
810.757	51688.2	810.757	14453.8	861.917	936.401
810.674	51829.2	810.674	14498.7	861.834	954.56
810.591	51320.1	810.591	14318.9	861.752	963.534
810.507	51597.5	810.507	14652.7	861.669	1045.9
810.424	51513.8	810.424	14521.1	861.587	981.472
810.34	51422.1	810.34	14349.4	861.504	1017.95
810.257	51490.8	810.257	14530.6	861.422	1063.58
810.173	51527.4	810.173	14423.2	861.339	1100.02
810.09	51235.3	810.09	14620.3	861.257	998.972
810.006	51191.8	810.006	14424.7	861.174	1017.09
809.923	50892	809.923	14341.4	861.092	1071.84
809.84	51593.5	809.84	14370.2	861.009	1025.82
809.756	51213.6	809.756	14399.1	860.927	1025.6
809.673	50785.8	809.673	14491.9	860.844	1062
809.589	50958.6	809.589	14424.7	860.762	1089.24
809.506	50042.8	809.506	14269.4	860.679	1061.55
809.422	50495.7	809.422	14290.2	860.597	1052.18
809.339	50340.4	809.339	14583	860.514	1106.84
809.255	50113.3	809.255	14427.8	860.432	1143.19
809.172	50198	809.172	14416.5	860.349	1188.66
809.089	49851	809.089	14381.3	860.267	1087.85
809.005	50319.4	809.005	14130.4	860.185	1078.48
808.922	49724.9	808.922	14151.2	860.102	1169.63
808.838	50193.1	808.838	14243.9	860.019	1078.03
808.755	49998.2	808.755	14248.7	859.937	1132.6
808.671	49156.5	808.671	14373.2	859.854	1077.57
808.588	49409	808.588	14394	859.772	1113.86
808.504	49270.2	808.504	14406.7	859.689	1058.86
808.421	49203.3	808.421	14243.9	859.607	1131.64
808.337	49120.5	808.337	14240.7	859.524	1177.03
808.254	48638.9	808.254	14149.8	859.442	1103.8
808.17	48994.9	808.17	14226.4	859.359	1076.2
808.087	48936.1	808.087	14119.5	859.277	1176.28
808.004	48901.2	808.004	14204.1	859.194	1176.03
807.92	48499.8	807.92	14057.4	859.112	1175.78
807.837	48241.9	807.837	13966.7	859.029	1248.43
807.753	48462.1	807.753	14098.9	858.947	1184.39
807.67	48084.9	807.67	13904.7	858.864	1247.9
807.586	48329	807.586	14156.3	858.782	1193
807.503	47864.4	807.503	14081.5	858.699	1274.69
807.419	47973.1	807.419	14126.1	858.617	1247.11
807.336	47779.3	807.336	14115	858.534	1210.44
807.252	47951.6	807.252	14103.9	858.452	1191.98
807.169	47503.4	807.169	13830.3	858.369	1237.22
807.085	47373.5	807.085	13970.3	858.287	1264.24
807.002	47164.2	807.002	13871.8	858.204	1273.07
806.918	47479.4	806.918	14035.6	858.121	1245.52
806.835	47357.6	806.835	13754.4	858.039	1263.44
806.751	46989.5	806.751	13894.3	857.956	1263.17
806.668	46470.6	806.668	13970.6	857.874	1317.41
806.584	47135.1	806.584	13943.6	857.791	1326.22
806.501	46830.8	806.501	13924.6	857.709	1271.45
806.417	46637.8	806.417	13794.5	857.626	1298.41
806.334	46555.9	806.334	13791.4	857.544	1334.45
806.25	46077.4	806.25	13875.6	857.461	1279.71
806.167	46178.1	806.167	13761.4	857.378	1252.22
806.083	45866.4	806.083	13766.3	857.296	1397.11
806	45816.5	806	13890	857.213	1315.18
805.916	45822.1	805.916	13775.9	857.131	1423.72
805.833	45978.2	805.833	13844.2	857.048	1396.22
805.749	45975.8	805.749	13706.4	856.966	1323.4
805.666	45688.3	805.666	13552.8	856.883	1359.37
805.582	45487.9	805.582	13668.6	856.8	1304.72
805.499	45588.6	805.499	13530.9	856.718	1449.38
805.415	44873.9	805.415	13717.8	856.635	1358.51
805.332	45441.5	805.332	13524.8	856.553	1312.94
805.248	45186	805.248	13498	856.47	1366.98
805.165	45017.7	805.165	13645.3	856.388	1384.79
805.081	44841.5	805.081	13452.4	856.305	1474.99
804.998	44847.2	804.998	13686.6	856.222	1465.63
804.914	44702.8	804.914	13478	856.14	1420.09
804.831	44463.5	804.831	13475	856.057	1410.75
804.747	44532.6	804.747	13495.7	855.975	1464.69
804.664	44135.5	804.664	13413.6	855.892	1410.15
804.58	44251.9	804.58	13213.2	855.809	1491.18
804.496	43720.8	804.496	13534	855.727	1418.58
804.413	43521.5	804.413	13128.3	855.644	1499.58
804.329	44032.7	804.329	13212.2	855.562	1445.07
804.246	43557.2	804.246	13438	855.479	1489.91
804.162	43452.8	804.162	13293	855.397	1489.6
804.079	43624.4	804.079	13219	855.314	1435.13
803.995	43433.2	803.995	13129.3	855.231	1497.99
803.912	43076.6	803.912	13228.9	855.149	1569.85
803.828	43295.5	803.828	13162.8	855.066	1542.45
803.745	43482.7	803.745	13112.6	854.984	1460.96
803.661	43283.9	803.661	13117.5	854.901	1514.75
803.578	43163.9	803.578	13209.1	854.818	1568.51
803.494	42555.7	803.494	13143.1	854.736	1604.23
803.41	42664.2	803.41	13077.2	854.653	1558.83
803.327	43040.3	803.327	13168.7	854.571	1585.53
803.243	42314.5	803.243	13118.5	854.488	1648.23
803.16	42666.9	803.16	13131.3	854.405	1647.88
803.076	42421.3	803.076	12931.7	854.323	1611.52
802.993	42230.9	802.993	13062.5	854.24	1593.18
802.909	42095.6	802.909	13271.8	854.157	1583.84
802.826	41905.3	802.826	12726.4	854.075	1646.48
802.742	41620.8	802.742	12794.3	853.992	1619.14
802.658	41517.1	802.658	12862.1	853.909	1645.78
802.575	41539.2	802.575	12733.6	853.827	1636.44
802.491	41427.8	802.491	12667.9	853.744	1663.06
802.408	41363.5	802.408	12971.2	853.662	1662.7
802.324	41236.4	802.324	12834.9	853.579	1716.26
802.241	41125.1	802.241	12769.2	853.496	1679.96
802.157	41139.3	802.157	12829.1	853.414	1715.53
802.073	41239.9	802.073	12881.1	853.331	1670.26
801.99	40885.5	801.99	12642.9	853.248	1696.84
801.906	40774.4	801.906	12679.3	853.166	1696.48
801.823	41102.3	801.823	12480.4	853.083	1732.02
801.739	40403.3	801.739	12642.2	853.001	1785.48
801.655	40597.9	801.655	12796.1	852.918	1758.19
801.572	40463.4	801.572	12503.3	852.835	1757.81
801.488	40289.8	801.488	12492.7	852.753	1631.91
801.405	40100.6	801.405	12466.4	852.67	1739.13
801.321	40177.7	801.321	12494.9	852.587	1729.8
801.238	39699	801.238	12515.5	852.505	1720.47
801.154	39643.1	801.154	12309.2	852.422	1702.18
801.07	39548.1	801.07	12322.1	852.339	1872
800.987	39359.3	800.987	12507.1	852.257	1737.28
800.903	39240.9	800.903	12316.6	852.174	1790.63
800.82	39521.4	800.82	12313.8	852.091	1826.05
800.736	39160.7	800.736	12178.1	852.009	1754.06
800.652	38909.6	800.652	12488	851.926	1771.58
800.569	38783.6	800.569	12164.8	851.843	1824.88
800.485	38845.2	800.485	12216.7	851.761	1860.26
800.402	38672.4	800.402	12174.9	851.678	1895.63
800.318	38476.3	800.318	12078.5	851.595	1734.31
800.234	38186.6	800.234	12107	851.513	1832.26
800.151	37959.5	800.151	11987.2	851.43	1921.23
800.067	38130.3	800.067	12163.9	851.347	1920.82
799.984	37911.1	799.984	12052	851.265	1884.68
799.9	37777.8	799.9	11924.5	851.182	1848.55
799.816	37691.3	799.816	11789.2	851.099	1937.44
799.733	37597	799.733	12043.8	851.017	1999.51
799.649	37978.2	799.649	11854.1	850.934	1999.08
799.566	37268.3	799.566	12061.8	850.851	1936.2
799.482	37345.6	799.482	11646.2	850.768	1935.79
799.398	37173.6	799.398	11682.5	850.686	1908.62
799.315	36557.9	799.315	11633.1	850.603	1961.71
799.231	36993.3	799.231	11638.3	850.52	1961.29
799.147	36813.7	799.147	11534.5	850.438	2041.09
799.064	36603.1	799.064	11617.4	850.355	2040.65
798.98	36462.6	798.98	11614.8	850.272	2031.3
798.897	36259.9	798.897	11433.3	850.19	2084.31
798.813	36072.8	798.813	11617.3	850.107	1977
798.729	36196.8	798.729	11435.9	850.024	2012.19
798.646	35465.8	798.646	11441.1	849.942	2056.27
798.562	35434.5	798.562	11220.9	849.859	2127.03
798.478	35395.4	798.478	11218.4	849.776	2108.78
798.395	35667	798.395	11239.1	849.693	2081.64
798.311	35076.5	798.311	11065.8	849.611	2072.3
798.227	34843.4	798.227	11226.3	849.528	2036.29
798.144	34905.4	798.144	11200.5	849.445	2062.52
798.06	34827.7	798.06	11050.5	849.363	2106.52
797.977	34431.9	797.977	11009.2	849.28	2150.5
797.893	34524.9	797.893	11030	849.197	2150.04
797.809	34517.1	797.809	10988.7	849.114	2087.4
797.726	34230.2	797.726	10963	849.032	2264.57
797.642	33935.6	797.642	10898.5	848.949	2228.57
797.558	33951.2	797.558	10733.3	848.866	2148.2
797.475	34013.2	797.475	10692.1	848.784	2200.99
797.391	33409.1	797.391	10813.6	848.701	2147.28
797.307	33703.5	797.307	10795.7	848.618	2288.76
797.224	33378.4	797.224	10622.9	848.535	2155.23
797.14	33115.4	797.14	10535.3	848.453	2225.71
797.056	32945.4	797.056	10757.4	848.37	2234.1
796.973	32775.5	796.973	10631.1	848.287	2224.75
796.889	32675.2	796.889	10543.6	848.204	2295.17
796.805	32652.3	796.805	10494.8	848.122	2374.42
796.722	32791.8	796.722	10368.7	848.039	2303.04
796.638	32436.5	796.638	10621.5	847.956	2346.83
796.554	32491	796.554	10317.7	847.873	2302.06
796.471	32066.4	796.471	10299.9	847.791	2319.27
796.387	31711.5	796.387	10351.6	847.708	2407.27
796.303	31866.5	796.303	10102.1	847.625	2433.3
796.22	31496.4	796.22	10254.3	847.542	2353.16
796.136	31473.8	796.136	10066.7	847.46	2494.17
796.052	31374	796.052	10095.3	847.377	2440.58
795.969	30803.6	795.969	10201	847.294	2484.26
795.885	31182.3	795.885	10021.2	847.211	2483.72
795.801	30766.5	795.801	10119.2	847.129	2483.19
795.718	30798.1	795.718	9700.54	847.046	2447.32
795.634	30698.6	795.634	9783.14	846.963	2490.96
795.55	30730.1	795.55	9773.22	846.88	2508.09
795.467	30353.3	795.467	9909.7	846.798	2595.84
795.383	30238.5	795.383	9684.03	846.715	2551.15
795.299	30200.9	795.299	9728.05	846.632	2550.6
795.216	30263.3	795.216	9633.43	846.549	2602.99
795.132	30071.7	795.132	9523.46	846.466	2575.97
795.048	29995.6	795.048	9559.79	846.384	2584.24
794.965	29573.2	794.965	9596.09	846.301	2592.5
794.881	29681.9	794.881	9478.51	846.218	2574.31
794.797	29575.1	794.797	9545.58	846.135	2617.83
794.713	29268.5	794.713	9458.82	846.053	2537.96
794.63	29308	794.63	9664.26	845.97	2634.33
794.546	29009.2	794.546	9154.75	845.887	2598.53
794.462	28971.9	794.462	9421.64	845.804	2686.03
794.379	28827	794.379	9204.37	845.721	2729.48
794.295	28520.9	794.295	9294.45	845.639	2746.5
794.211	28729.5	794.211	9177.14	845.556	2622.7
794.128	28600.1	794.128	9320.94	845.473	2613.33
794.044	28278.9	794.044	9065.51	845.39	2683.15
793.96	28134.3	793.96	9002.05	845.308	2691.37
793.876	27936.1	793.876	9099.75	845.225	2761.14
793.793	28221.2	793.793	8867.55	845.142	2646.25
793.709	27923.4	793.709	8995.91	845.059	2733.58
793.625	27855.7	793.625	9001.53	844.976	2776.93
793.542	27504.4	793.542	8945.82	844.894	2785.12
793.458	27237.6	793.458	9005.1	844.811	2758.17
793.374	27399.9	793.374	8949.42	844.728	2766.36
793.29	27416.7	793.29	8824.81	844.645	2792.1
793.207	27257.3	793.207	8945.34	844.562	2826.61
793.123	26975.4	793.123	8736.57	844.48	2852.33
793.039	26770.2	793.039	8734.58	844.397	2869.27
792.955	26878.9	792.955	8633.1	844.314	2833.56
792.872	26758	792.872	8585.22	844.231	2920.66
792.788	26698.4	792.788	8690.37	844.148	2867.42
792.704	26225.8	792.704	8688.39	844.065	2893.1
792.621	26533.3	792.621	8625.24	843.983	2874.95
792.537	25801	792.537	8569.76	843.9	3023.3
792.453	26146.7	792.453	8651.88	843.817	2917.52
792.369	26247.7	792.369	8497.08	843.734	2873.09
792.286	25676.4	792.286	8464.59	843.651	2960.05
792.202	25708.8	792.202	8393.92	843.569	3011.94
792.118	25466.2	792.118	8292.74	843.486	2950.02
792.034	25437.5	792.034	8405.37	843.403	3010.65
791.951	25653	791.951	8350.02	843.32	3062.5
791.867	25349.6	791.867	8241.29	843.237	3123.07
791.783	25282.8	791.783	8239.41	843.154	3087.42
791.699	25086.3	791.699	8290.92	843.072	3051.77
791.616	24874.7	791.616	8159.4	842.989	3051.12
791.532	24747.1	791.532	8233.78	842.906	3067.94
791.448	24665.2	791.448	8155.68	842.823	3259.53
791.364	24796.8	791.364	8085.23	842.74	3136.51
791.281	24562.5	791.281	8030.06	842.657	3074.69
791.197	24435.1	791.197	8073.93	842.575	3135.16
791.113	24368.6	791.113	8163.47	842.492	3213.06
791.029	24538.1	791.029	7933.2	842.409	3229.83
790.946	24235.7	790.946	7946.62	842.326	3202.95
790.862	24260.6	790.862	7838.26	842.243	3254.61
790.778	23775.7	790.778	7950.6	842.16	3219.02
790.694	23922.4	790.694	7720.59	842.077	3183.44
790.611	23673.6	790.611	7749.25	841.995	3304.83
790.527	23447.7	790.527	7838.71	841.912	3216.93
790.443	23723.6	790.443	7806.52	841.829	3181.37
790.359	23779	790.359	7607.15	841.746	3259.12
790.276	23294.9	790.276	7613.01	841.663	3293.26
790.192	23145.3	790.192	7588.48	841.58	3370.95
790.108	23185.5	790.108	7465.24	841.497	3387.63
790.024	23119.5	790.024	7539.46	841.414	3256.3
789.94	22719.5	789.94	7621.24	841.332	3264.3
789.857	22790.2	789.857	7482.89	841.249	3315.82
789.773	22838.1	789.773	7428.07	841.166	3315.1
789.689	22575	789.689	7388.45	841.083	3375.28
789.605	22509.1	789.605	7295.75	841	3470.22
789.521	22253.8	789.521	7263.75	840.917	3434.69
789.438	22362.4	789.438	7360.64	840.834	3425.25
789.354	22099.6	789.354	7161.91	840.751	3459.28
789.27	21958.2	789.27	6970.85	840.669	3475.91
789.186	22218.3	789.186	7317.72	840.586	3562.04
789.103	21736.1	789.103	7149.43	840.503	3448.35
789.019	21837.1	789.019	7140.22	840.42	3569.19
788.935	21567.2	788.935	7100.74	840.337	3551.05
788.851	21395.7	788.851	7174.8	840.254	3593.68
788.767	21247.1	788.767	6931.02	840.171	3584.23
788.684	21083.3	788.684	7065.61	840.088	3505.36
788.6	21093.6	788.6	6935.42	840.006	3608.7
788.516	21043.5	788.516	6888.46	839.923	3590.58
788.432	20872.3	788.432	6735.69	839.84	3676.51
788.348	20844.9	788.348	6991.12	839.757	3675.72
788.265	20583.2	788.265	6732.61	839.674	3648.92
788.181	20563.4	788.181	6632.86	839.591	3708.79
788.097	20573.8	788.097	6812.61	839.508	3647.34
788.013	20335	788.013	6667.58	839.425	3681.2
787.929	20043.4	787.929	6575.46	839.342	3715.04
787.846	20099.2	787.846	6860.76	839.259	3593.03
787.762	20139.9	787.762	6557.36	839.177	3704.78
787.678	19826	787.678	6661.47	839.094	3712.63
787.594	19565	787.594	6705.2	839.011	3902.18
787.51	19575.6	787.51	6424.66	838.928	3806.18
787.427	19646.5	787.427	6445.81	838.845	3779.41
787.343	19611.9	787.343	6376.49	838.762	3821.82
787.259	19712.9	787.259	6322.28	838.679	3985.25
787.175	19248.8	787.175	6328.37	838.596	3915.24
787.091	19199.2	787.091	6266.66	838.513	3914.39
787.007	19021.6	787.007	6197.45	838.43	3835.79
786.924	18866.7	786.924	6165.92	838.347	3860.87
786.84	19058	786.84	6284.94	838.264	3885.94
786.756	18775.2	786.756	6148.04	838.181	3988.71
786.672	18424.8	786.672	6236.91	838.099	3970.58
786.588	18518.4	786.588	6175.31	838.016	4030.13
786.504	18423.9	786.504	6038.53	837.933	3942.97
786.421	18291.9	786.421	5977	837.85	4045.63
786.337	18250.1	786.337	5983.15	837.767	4079.25
786.253	18155.7	786.253	5839	837.684	4069.75
786.169	18091.5	786.169	5980.4	837.601	3982.66
786.085	18012.2	786.085	5858.85	837.518	4136.93
786.001	17722.7	786.001	5737.35	837.435	4084.33
785.918	17666.1	785.918	5856.16	837.352	4031.76
785.834	17707.1	785.834	5862.32	837.269	4091.18
785.75	17477.9	785.75	5695.88	837.186	4228.07
785.666	17413.8	785.666	5792.11	837.103	4261.59
785.582	17079.8	785.582	5648.26	837.02	4200.41
785.498	17083.4	785.498	5804.45	836.937	4285.55
785.414	17379.4	785.414	5690.65	836.854	4405.08
785.331	17083	785.331	5576.91	836.771	4257.89
785.247	16816.8	785.247	5500.69	836.688	4420.37
785.163	16895.4	785.163	5514.41	836.606	4470.99
785.079	16606.8	785.079	5573.07	836.523	4401.25
784.995	16677.9	784.995	5496.9	836.44	4374.52
784.911	16689.1	784.911	5353.38	836.357	4407.94
784.828	16348.4	784.828	5441.97	836.274	4553.02
784.744	16614	784.744	5380.85	836.191	4423.2
784.66	16498	784.66	5372.13	836.108	4430.83
784.576	15948.1	784.576	5423.26	836.025	4378.36
784.492	16213.7	784.492	5347.23	835.942	4420.32
784.408	16165.1	784.408	5151.6	835.859	4616.73
784.324	15892.3	784.324	5165.36	835.776	4529.93
784.24	15955.9	784.24	5268.81	835.693	4511.79
784.157	15765.4	784.157	5245.18	835.61	4450.78
784.073	15709.5	784.073	5214.09	835.527	4526.98
783.989	15623.7	783.989	5138.21	835.444	4586
783.905	15664.9	783.905	5159.43	835.361	4525.02
783.821	15631.5	783.821	5105.99	835.278	4618.28
783.737	15314.4	783.737	4977.94	835.195	4454.52
783.653	15318.4	783.653	5118.56	835.112	4547.76
783.569	15225.3	783.569	4915.97	835.029	4581.02
783.486	14998.1	783.486	5026.71	834.946	4605.71
783.402	14987.2	783.402	4973.36	834.863	4698.86
783.318	14737.7	783.318	5046.76	834.78	4732.06
783.234	14898.3	783.234	4941.26	834.697	4662.59
783.15	14693.7	783.15	4880.51	834.614	4806.99
783.066	14839.3	783.066	4797.44	834.531	4917.11
782.982	14917.8	782.982	4863.37	834.448	4779.25
782.898	14527.2	782.898	4802.68	834.365	4906.42
782.815	14397.3	782.815	4809.02	834.282	4836.99
782.731	14408.8	782.731	4740.93	834.199	4912.83
782.647	14204.6	782.647	4732.39	834.116	4928.85
782.563	14312.9	782.563	4649.47	834.033	4944.86
782.479	14094	782.479	4655.84	833.95	4935.24
782.395	14061	782.395	4520.92	833.867	4968.31
782.311	14035.4	782.311	4676	833.784	5001.37
782.227	14106.5	782.227	4437.08	833.701	4966.15
782.143	13820.9	782.143	4584.67	833.618	5067.44
782.059	13832.6	782.059	4531.61	833.535	5032.22
781.976	14029.9	781.976	4604.84	833.452	5159.04
781.892	13633.1	781.892	4536.95	833.369	5064.13
781.808	13570.6	781.808	4580.45	833.286	5233.5
781.724	13671.4	781.724	4505.17	833.203	5223.84
781.64	13445.6	781.64	4422.51	833.12	5137.51
781.556	13598.3	781.556	4369.56	833.037	5085.28
781.472	13424.6	781.472	4472.39	832.954	5177.85
781.388	13258.3	781.388	4449.11	832.871	5134.15
781.304	13196	781.304	4314.64	832.788	5311.79
781.22	13111.4	781.22	4335.88	832.705	5344.68
781.136	13108.4	781.136	4431.21	832.622	5369.04
781.052	12964.6	781.052	4259.8	832.539	5325.34
780.969	12909.8	780.969	4288.44	832.456	5332.68
780.885	12743.9	780.885	4235.62	832.373	5442.06
780.801	12711.3	780.801	4279.06	832.29	5372.86
780.717	12678.8	780.717	4107.83	832.207	5329.19
780.633	12646.2	780.633	4173.48	832.123	5370.52
780.549	12576.7	780.549	4061.55	832.04	5471.3
780.465	12603.4	780.465	4112.39	831.957	5274.75
780.381	12334.3	780.381	4214.96	831.874	5511.37
780.297	12457.1	780.297	4147.45	831.791	5544.13
780.213	12225.1	780.213	4057.8	831.708	5542.92
780.129	12178	780.129	4049.47	831.625	5422.9
780.045	12293.4	780.045	4026.37	831.542	5523.54
779.961	12076.3	779.961	4069.76	831.459	5462.95
779.878	11955.4	779.878	3965.44	831.376	5614.42
779.794	12085.5	779.794	3994.05	831.293	5731.9
779.71	11957.2	779.71	3985.75	831.21	5628.92
779.626	11865.9	779.626	3955.31	831.127	5534.46
779.542	11811.5	779.542	3814.22	831.044	5634.94
779.458	11624.4	779.458	3842.84	830.961	5752.31
779.374	11784	779.374	3782.96	830.878	5717.18
779.29	11810.7	779.29	3693.61	830.795	5665.12
779.206	11461.6	779.206	3803.32	830.712	5875.54
779.122	11311.5	779.122	3743.49	830.628	5738.83
779.038	11485.7	779.038	3808.93	830.545	5652.95
778.954	11402	778.954	3741.76	830.462	5854.77
778.87	11207.9	778.87	3799.8	830.379	5692.77
778.786	11279	778.786	3695.85	830.296	5767.64
778.702	11158.6	778.702	3731.8	830.213	5910.12
778.618	11148.7	778.618	3657.35	830.13	6010.27
778.534	10976.9	778.534	3605	830.047	5932.89
778.45	10937.5	778.45	3640.94	829.964	5914.7
778.366	10861.5	778.366	3676.87	829.881	6048.57
778.282	10851.6	778.282	3521.63	829.798	5954.34
778.198	10782.9	778.198	3550.21	829.715	5775.71
778.115	10839.2	778.115	3520	829.632	5858.87
778.031	10594.3	778.031	3519.18	829.548	6017.96
777.947	10503.7	777.947	3400.84	829.465	5864.75
777.863	10244.2	777.863	3436.77	829.382	5998.45
777.779	10440.1	777.779	3480.03	829.299	6039.32
777.695	10085.3	777.695	3391.14	829.216	6172.92
777.611	10229.8	777.611	3419.71	829.133	6019.81
777.527	10190.7	777.527	3396.9	829.05	6102.79
777.443	10166.3	777.443	3366.78	828.967	6076.17
777.359	10010	777.359	3380.66	828.884	6159.1
777.275	9949.02	777.275	3321.23	828.801	6216.72
777.191	10020	777.191	3379.1	828.717	6308
777.107	9871.12	777.107	3268.39	828.634	6315.04
777.023	9707.65	777.023	3311.59	828.551	6313.65
776.939	9734.7	776.939	3281.52	828.468	6371.19
776.855	9695.83	776.855	3266.12	828.385	6378.21
776.771	9671.61	776.771	3155.54	828.302	6267.45
776.687	9603.49	776.687	3140.17	828.219	6392.24
776.603	9520.77	776.603	3154.07	828.136	6340.38
776.519	9525.87	776.519	3167.98	828.053	6338.99
776.435	9457.83	776.435	3094.09	827.969	6505.71
776.351	9353.26	776.351	3049.5	827.886	6521.09
776.267	9416.89	776.267	3151.15	827.803	6452.45
776.183	9253.89	776.183	3048.08	827.72	6501.44
776.099	9171.36	776.099	3149.69	827.637	6500.01
776.015	9066.94	776.015	2958.99	827.554	6389.44
775.931	9079.45	775.931	2965.61	827.471	6623.08
775.847	9011.61	775.847	2986.83	827.388	6596.45
775.763	8965.71	775.763	2927.73	827.304	6586.62
775.679	8868.74	775.679	2970.85	827.221	6660.67
775.595	8771.81	775.595	2933.67	827.138	6650.82
775.511	8798.96	775.511	2932.99	827.055	6766.76
775.427	8702.09	775.427	2873.95	826.972	6756.89
775.343	8700.07	775.343	2880.58	826.889	6780.55
775.259	8698.04	775.259	2865.32	826.806	6787.45
775.175	8528.37	775.175	2879.24	826.723	6702.18
775.091	8548.25	775.091	2776.54	826.639	6759.34
775.007	8662.84	775.007	2856.04	826.556	6891.84
774.923	8456.87	774.923	2673.27	826.473	6848.47
774.839	8389.36	774.839	2767.32	826.39	6964.15
774.755	8358.29	774.755	2752.12	826.307	6962.63
774.671	8137.98	774.671	2787.88	826.224	6910.9
774.587	8332.57	774.587	2656.23	826.14	7043.22
774.503	8105.09	774.503	2692	826.057	7100.22
774.419	8197.76	774.419	2742.29	825.974	6797.65
774.335	8028.6	774.335	2690.74	825.891	7105.46
774.251	7975.83	774.251	2646.49	825.808	7070.47
774.167	7995.79	774.167	2595	825.725	7169.19
774.083	7943.05	774.083	2623.46	825.642	7100.78
773.999	7948.47	773.999	2630.12	825.558	7040.76
773.915	7728.71	773.915	2593.18	825.475	7314.77
773.831	7690.6	773.831	2498.17	825.392	7212.98
773.746	7761.41	773.746	2483.07	825.309	7186.36
773.662	7614.43	773.662	2613.15	825.226	7234.85
773.578	7634.43	773.578	2583.51	825.143	7283.32
773.494	7618.14	773.494	2495.85	825.059	7273.37
773.41	7717.92	773.41	2480.76	824.976	7371.85
773.326	7484.06	773.326	2487.43	824.893	7470.28
773.242	7453.31	773.242	2414.35	824.81	7360.27
773.158	7429.83	773.158	2457.28	824.727	7500.33
773.074	7486.08	773.074	2348	824.643	7432.02
772.99	7390.15	772.99	2477.87	824.56	7588.66
772.906	7359.45	772.906	2419.35	824.477	7703.59
772.822	7299.8	772.822	2418.78	824.394	7510.39
772.738	7348.78	772.738	2353.06	824.311	7650.25
772.654	7122.67	772.654	2345.27	824.228	7648.57
772.57	7171.67	772.57	2308.54	824.144	7655.21
772.486	7148.3	772.486	2344.18	824.061	7628.57
772.402	7038.13	772.402	2336.4	823.978	7768.29
772.318	7050.95	772.318	2350.32	823.895	7716.68
772.234	7013.16	772.234	2414.84	823.812	7756.55
772.15	7025.98	772.15	2298.62	823.728	7813.03
772.066	7017.11	772.066	2312.54	823.645	7819.62
771.981	6885.43	771.981	2225.3	823.562	7801.28
771.897	6674.34	771.897	2289.79	823.479	7857.71
771.813	6853.33	771.813	2209.82	823.396	8005.46
771.729	6765.09	771.729	2245.4	823.312	7895.77
771.645	6727.42	771.645	2201.57	823.229	7752.92
771.561	6660.9	771.561	2229.92	823.146	8033.37
771.477	6594.41	771.477	2186.11	823.063	7890.55
771.393	6751.56	771.393	2207.24	822.98	7971.77
771.309	6584.12	771.309	2177.88	822.896	7920.25
771.225	6575.38	771.225	2170.16	822.813	7976.55
771.141	6400.84	771.141	2148.03	822.73	8057.69
771.057	6399.35	771.057	2133.12	822.647	8072.49
770.973	6477.11	770.973	2125.41	822.564	8079
770.889	6446.78	770.889	2103.31	822.48	8201.49
770.804	6423.67	770.804	2052.41	822.397	8332.2
770.72	6364.58	770.72	2145.52	822.314	8164.75
770.636	6319.9	770.636	2109.03	822.231	8411.32
770.552	6296.83	770.552	2101.34	822.148	8293.58
770.468	6187.44	770.468	1992.93	822.064	8324.86
770.384	6142.84	770.384	2028.43	821.981	8364.39
770.3	6069.49	770.3	2006.38	821.898	8395.63
770.216	6118.4	770.216	1998.72	821.815	8385.51
770.132	6124.16	770.132	1983.88	821.731	8441.54
770.048	5943.07	770.048	2048.09	821.648	8447.94
769.964	5941.68	769.964	2018.88	821.565	8346.91
769.88	5925.92	769.88	2047.14	821.482	8452.48
769.795	6053.8	769.795	1953.3	821.398	8615.83
769.711	5880.07	769.711	1895.41	821.315	8696.52
769.627	5821.28	769.627	2024.17	821.232	8587.26
769.543	5776.86	769.543	1858.64	821.149	8651.4
769.459	5746.81	769.459	1858.21	821.065	8690.76
769.375	5623.52	769.375	1972.54	820.982	8697.09
769.291	5701.09	769.291	1900.36	820.899	8497.18
769.207	5663.91	769.207	1935.77	820.816	8610.78
769.123	5619.58	769.123	1856.47	820.732	8782.04
769.038	5460.61	769.038	1841.7	820.649	8846.06
768.954	5760.24	768.954	1805.45	820.566	9041.92
768.87	5644.28	768.87	1769.21	820.483	8809.19
768.786	5542.71	768.786	1811.76	820.399	8683.67
768.702	5362.42	768.702	1875.77	820.316	8821.78
768.618	5389.8	768.618	1803.76	820.233	8943.36
768.534	5417.16	768.534	1846.27	820.15	8793.18
768.45	5365.81	768.45	1788.6	820.066	8832.4
768.366	5307.33	768.366	1709.5	819.983	8970.35
768.281	5213.13	768.281	1773.46	819.9	8828.49
768.197	5269.1	768.197	1758.75	819.817	8875.9
768.113	5132.06	768.113	1736.89	819.733	9087.77
768.029	5223.75	768.029	1665.03	819.65	9126.87
767.945	5301.12	767.945	1693.21	819.567	8960.44
767.861	5028.45	767.861	1735.67	819.484	9139.28
767.777	5098.69	767.777	1678.14	819.4	9178.34
767.693	5040.38	767.693	1642.05	819.317	9192.74
767.608	4996.37	767.608	1713.04	819.234	8993.59
767.524	4923.84	767.524	1619.87	819.15	9262.58
767.44	4936.95	767.44	1605.22	819.067	9227.7
767.356	4864.47	767.356	1690.44	818.984	9332.36
767.272	4920.37	767.272	1640.12	818.901	9182.58
767.188	4755.25	767.188	1589.83	818.817	9221.58
767.104	4739.87	767.104	1582.33	818.734	9326.17
767.02	4774.39	767.02	1596.21	818.651	9266.7
766.935	4702.03	766.935	1545.97	818.568	9272.85
766.851	4765.03	766.851	1495.75	818.484	9213.42
766.767	4778.15	766.767	1580.85	818.401	9481.82
766.683	4720.08	766.683	1601.84	818.318	9455.14
766.599	4718.97	766.599	1516.05	818.234	9494.01
766.515	4696.51	766.515	1537.04	818.151	9213.45
766.431	4624.27	766.431	1472.65	818.068	9440.68
766.346	4665.86	766.346	1450.97	817.985	9471.33
766.262	4543.88	766.262	1471.96	817.901	9690.21
766.178	4542.81	766.178	1521.38	817.818	9548.96
766.094	4506.21	766.094	1457.05	817.735	9563.21
766.01	4512.25	766.01	1470.92	817.651	9610.17
765.926	4440.15	765.926	1484.79	817.568	9599.86
765.841	4318.36	765.841	1470.23	817.485	9646.79
765.757	4374.16	765.757	1455.69	817.401	9595.61
765.673	4316.33	765.673	1469.54	817.318	9789.6
765.589	4308.22	765.589	1362.73	817.235	9664.88
765.505	4257.54	765.505	1419.18	817.151	9760.76
765.421	4249.44	765.421	1404.66	817.068	9709.6
765.336	4234.26	765.336	1446.88	816.985	9772.76
765.252	4211.99	765.252	1411.09	816.901	9819.57
765.168	4147.2	765.168	1339.86	816.818	9735.79
765.084	4117.87	765.084	1382.07	816.735	9790.74
765	4053.13	765	1339.23	816.652	9902.77
764.916	4094.68	764.916	1346	816.568	9957.66
764.831	4022.9	764.831	1359.85	816.485	9784.23
764.747	4050.27	764.747	1373.69	816.401	9953.25
764.663	3921.89	764.663	1309.66	816.318	9942.89
764.579	4034.21	764.579	1295.19	816.235	9948.83
764.495	3997.88	764.495	1323.19	816.151	9946.63
764.411	3912.05	764.411	1315.81	816.068	9944.42
764.326	3918.2	764.326	1301.35	815.985	9901.5
764.242	3910.21	764.242	1258.62	815.902	10143.5
764.158	3817.39	764.158	1307.81	815.818	10027.3
764.074	3809.42	764.074	1265.1	815.735	9960.01
763.99	3886.25	763.99	1278.93	815.652	10169.3
763.906	3807.63	763.906	1321.01	815.568	10036.9
763.821	3693.73	763.821	1278.33	815.485	10099.8
763.737	3685.8	763.737	1186.23	815.402	10146.3
763.653	3776.7	763.653	1256.55	815.318	10119.7
763.569	3754.64	763.569	1291.54	815.235	10239.3
763.485	3654.97	763.485	1178.34	815.151	10342.6
763.4	3618.84	763.4	1220.39	815.068	10364.7
763.316	3639.15	763.316	1227.15	814.985	10435.5
763.232	3553.68	763.232	1240.97	814.901	10278.9
763.148	3581.04	763.148	1170.18	814.818	10292.9
763.064	3657.72	763.064	1148.76	814.735	10314.9
762.979	3579.35	762.979	1176.68	814.651	10377.6
762.895	3465.8	762.895	1169.35	814.568	10569.9
762.811	3549.49	762.811	1119.78	814.485	10372.9
762.727	3450.08	762.727	1168.8	814.401	10378.7
762.643	3505.58	762.643	1147.41	814.318	10303.5
762.558	3483.64	762.558	1154.18	814.235	10584.9
762.474	3363.21	762.474	1146.87	814.151	10436.6
762.39	3538.27	762.39	1104.39	814.068	10572
762.306	3410.85	762.306	1104.13	813.984	10375.3
762.222	3332.7	762.222	1061.68	813.901	10381.1
762.137	3289.74	762.137	1131.73	813.818	10565
762.053	3281.94	762.053	1110.38	813.734	10449.3
761.969	3365.47	761.969	1074.98	813.651	10592.7
761.885	3371.7	761.885	1116.88	813.568	10566
761.8	3272.59	761.8	1102.57	813.484	10798.3
761.716	3335.01	761.716	1102.31	813.401	10723.1
761.632	3228.93	761.632	1059.93	813.317	10599.4
761.548	3291.33	761.548	1059.68	813.234	10815.3
761.464	3199.34	761.464	1045.4	813.151	10691.7
761.379	3163.51	761.379	1122.31	813.067	10648.9
761.295	3232.89	761.295	1079.97	812.984	10808.1
761.211	3155.01	761.211	1030.64	812.901	10733
761.127	3224.36	761.127	1023.38	812.817	10972.8
761.042	3111.47	761.042	1002.12	812.734	10857.4
760.958	3089.72	760.958	1015.89	812.65	10838.8
760.874	3025.94	760.874	1015.65	812.567	10691.2
760.79	2983.21	760.79	1015.41	812.484	10664.6
760.706	2961.5	760.706	1001.17	812.4	11081.6
760.621	2995.8	760.621	1000.93	812.317	10877.5
760.537	2960.1	760.537	1000.7	812.233	10979.9
760.453	2987.39	760.453	979.472	812.15	11033.9
760.369	2958.7	760.369	986.235	812.067	11055.6
760.284	2951.01	760.284	972.016	811.983	10932.3
760.2	2859.43	760.2	894.882	811.9	10873.5
760.116	2886.71	760.116	978.545	811.816	10766.4
760.032	2872.05	760.032	929.398	811.733	11013.6
759.947	2857.4	759.947	985.069	811.65	10938.7
759.863	2856.72	759.863	963.882	811.566	11121.3
759.779	2842.08	759.779	956.671	811.483	10917.7
759.695	2792.54	759.695	907.575	811.399	10915.3
759.61	2847.71	759.61	949.238	811.316	11121.9
759.526	2749.35	759.526	907.145	811.232	11095.3
759.442	2825.44	759.442	899.954	811.149	10964.2
759.358	2713.17	759.358	920.665	811.066	11002
759.273	2656.75	759.273	906.501	810.982	10951.3
759.189	2746.75	759.189	906.286	810.899	11222
759.105	2648.52	759.105	926.981	810.815	11107
759.021	2689.7	759.021	898.889	810.732	11072.4
758.936	2619.4	758.936	877.777	810.649	11005.7
758.852	2716.28	758.852	884.534	810.565	11171.8
758.768	2604.23	758.768	863.435	810.482	11008.9
758.684	2624.5	758.684	856.268	810.398	11094.6
758.599	2603	758.599	876.945	810.315	10955.8
758.515	2504.96	758.515	848.904	810.231	11121.8
758.431	2622.63	758.431	862.616	810.148	11239.5
758.346	2538.55	758.346	792.862	810.065	11277.1
758.262	2517.09	758.262	869.161	809.981	11210.5
758.178	2537.35	758.178	875.906	809.898	11063.8
758.094	2460.3	758.094	861.799	809.814	11085.3
758.009	2480.56	758.009	785.162	809.731	11090.8
757.925	2507.76	757.925	812.763	809.647	11224.5
757.841	2479.38	757.841	840.35	809.564	11093.9
757.757	2471.85	757.757	770.717	809.48	11027.4
757.672	2387.96	757.672	819.127	809.397	11048.9
757.588	2387.4	757.588	798.112	809.314	11318.4
757.504	2463.15	757.504	770.169	809.23	11004
757.419	2393.2	757.419	783.86	809.147	11241.4
757.335	2364.89	757.335	804.479	809.063	11135
757.251	2364.33	757.251	783.487	808.98	11220.4
757.167	2342.97	757.167	769.438	808.896	11122
757.082	2307.77	757.082	824.697	808.813	10967.8
756.998	2300.29	756.998	803.715	808.729	11149
756.914	2251.25	756.914	761.963	808.646	11322.2
756.829	2223.02	756.829	796.408	808.562	11152
756.745	2201.72	756.745	699.288	808.479	10926
756.661	2270.42	756.661	754.498	808.396	11115.1
756.577	2186.83	756.577	761.239	808.312	11160.5
756.492	2213.99	756.492	781.815	808.229	11245.7
756.408	2158.13	756.408	726.292	808.145	11107.6
756.324	2212.94	756.324	767.612	808.062	11017.4
756.239	2150.19	756.239	725.947	807.978	11030.9
756.155	2108.2	756.155	725.775	807.895	11108.1
756.071	2107.7	756.071	691.05	807.811	11257
755.986	2127.93	755.986	704.703	807.728	11079.3
755.902	2141.24	755.902	732.164	807.644	10973.3
755.818	2057.86	755.818	683.651	807.561	11169.8
755.734	2057.37	755.734	718.008	807.477	11016.1
755.649	2112.1	755.649	697.131	807.394	11172.8
755.565	2028.79	755.565	648.66	807.31	11058.9
755.481	2007.61	755.481	689.9	807.227	10968.9
755.396	1979.54	755.396	682.839	807.143	10998.3
755.312	1985.97	755.312	696.468	807.06	11027.6
755.228	1964.81	755.228	648.043	806.976	10961.6
755.143	1964.34	755.143	661.674	806.893	10911.4
755.059	2060.35	755.059	675.298	806.809	11179.1
754.975	1935.85	754.975	682.027	806.726	11033.6
754.89	1956.06	754.89	674.977	806.642	11205.9
754.806	1845.42	754.806	619.729	806.559	10965.2
754.722	1893.17	754.722	695.308	806.475	10875.4
754.637	1940.89	754.637	681.377	806.392	11015.8
754.553	1892.26	754.553	619.287	806.308	10997.5
754.469	1850.54	754.469	646.656	806.225	11010.9
754.385	1946.38	754.385	612.114	806.141	10881.5
754.3	1842.78	754.3	632.596	806.058	10942.5
754.216	1862.96	754.216	625.571	805.974	10860.8
754.131	1903.76	754.131	604.804	805.891	11199.1
754.047	1800.24	754.047	632.144	805.807	10919.3
753.963	1806.68	753.963	590.777	805.724	10916.8
753.878	1778.78	753.878	604.371	805.64	10922.3
753.794	1853.88	753.794	638.559	805.557	10848.6
753.71	1757.33	753.71	631.542	805.473	10806.6
753.625	1708.87	753.625	590.213	805.39	10986.2
753.541	1783.94	753.541	576.35	805.306	10849.2
753.457	1728.64	753.457	589.932	805.223	10886.3
753.372	1762.52	753.372	610.365	805.139	10804.8
753.288	1741.53	753.288	589.651	805.056	10849.8
753.204	1686.27	753.204	582.655	804.972	10736.7
753.119	1685.87	753.119	548.251	804.889	10844.9
753.035	1712.87	753.035	548.12	804.805	10779.3
752.951	1705.62	752.951	575.389	804.722	10689.9
752.866	1718.91	752.866	547.858	804.638	10869.2
752.782	1670.57	752.782	568.267	804.554	10858.9
752.698	1649.64	752.698	574.977	804.471	10785.4
752.613	1649.24	752.613	554.31	804.388	10956.6
752.529	1648.85	752.529	519.969	804.304	10898.9
752.445	1586.89	752.445	574.565	804.22	10651.9
752.36	1600.19	752.36	526.559	804.137	10657.3
752.276	1661.34	752.276	526.433	804.053	10702.3
752.192	1667.78	752.192	526.307	803.97	10644.7
752.107	1626.38	752.107	539.849	803.886	10705.3
752.023	1544.01	752.023	519.224	803.803	10742.3
751.938	1618.77	751.938	512.27	803.719	10724.2
751.854	1529.61	751.854	525.805	803.636	10879.3
751.77	1542.9	751.77	539.333	803.552	10750.8
751.685	1460.63	751.685	532.379	803.468	10693.3
751.601	1535.34	751.601	545.899	803.385	10486.2
751.517	1514.51	751.517	566.235	803.301	10460.2
751.432	1507.33	751.432	497.895	803.218	10599.5
751.348	1568.33	751.348	511.413	803.134	10730.9
751.264	1499.79	751.264	484.022	803.051	10524
751.179	1513.06	751.179	511.169	802.967	10513.7
751.095	1526.33	751.095	483.791	802.884	10629.3
751.01	1437.4	751.01	470.051	802.8	10485.4
750.926	1498.35	750.926	524.424	802.716	10388.8
750.842	1429.9	750.842	490.253	802.633	10512.1
750.757	1456.79	750.757	449.291	802.549	10533.3
750.673	1490.47	750.673	476.407	802.466	10460.3
750.588	1374.44	750.588	496.705	802.382	10426.5
750.504	1442.14	750.504	455.771	802.299	10455.6
750.42	1394.19	750.42	482.866	802.215	10335.5
750.335	1400.66	750.335	482.75	802.132	10521.5
750.251	1373.13	750.251	482.635	802.048	10621.1
750.167	1372.8	750.167	462.131	801.964	10328.5
750.082	1413.24	750.082	475.609	801.881	10483
749.998	1358.56	749.998	455.117	801.797	10449.3
749.913	1331.07	749.913	482.173	801.714	10580.2
749.829	1337.54	749.829	434.53	801.63	10350.5
749.745	1344.01	749.745	461.578	801.547	10309
749.66	1323.33	749.66	481.826	801.463	10408.5
749.576	1329.79	749.576	474.926	801.379	10374.9
749.491	1329.47	749.491	440.897	801.296	10317.7
749.407	1329.16	749.407	461.136	801.212	10104.1
749.323	1328.84	749.323	447.466	801.129	10195.7
749.238	1301.41	749.238	420.246	801.045	10162.1
749.154	1246.88	749.154	426.922	800.961	10214.6
749.069	1246.58	749.069	440.369	800.878	10134.1
748.985	1198.87	748.985	419.944	800.794	10069.2
748.901	1266.3	748.901	440.158	800.711	10168.6
748.816	1225.38	748.816	460.362	800.627	10119.4
748.732	1204.78	748.732	419.642	800.543	10039
748.647	1190.95	748.647	426.308	800.46	10153.9
748.563	1238.03	748.563	405.91	800.376	9917.32
748.479	1217.44	748.479	378.758	800.293	9907.28
748.394	1223.91	748.394	392.191	800.209	10100.2
748.31	1196.57	748.31	398.858	800.125	9902.8
748.225	1209.8	748.225	398.762	800.042	10048.8
748.141	1202.76	748.141	418.937	799.958	9913.93
748.056	1249.75	748.056	418.837	799.875	10067.7
747.972	1175.16	747.972	411.982	799.791	9964.03
747.888	1181.63	747.888	418.636	799.707	9876.04
747.803	1188.1	747.803	384.782	799.624	9842.63
747.719	1208.06	747.719	384.69	799.54	9941.69
747.634	1113.31	747.634	398.092	799.456	9752.5
747.55	1099.55	747.55	364.268	799.373	9820.38
747.466	1079.05	747.466	364.181	799.289	9903.81
747.381	1146.22	747.381	391.063	799.206	9535.71
747.297	1132.46	747.297	343.783	799.122	9759.25
747.212	1071.54	747.212	411.093	799.038	9733.7
747.128	1118.44	747.128	357.093	798.955	9575.92
747.043	1111.44	747.043	363.743	798.871	9604.86
746.959	1084.23	746.959	377.125	798.787	9540.49
746.874	1030.11	746.874	397.232	798.704	9499.46
746.79	1023.13	746.79	370.212	798.62	9442.91
746.706	1056.53	746.706	363.394	798.537	9394.15
746.621	1089.92	746.621	370.034	798.453	9415.33
746.537	1082.93	746.537	343.04	798.369	9257.87
746.452	1015.42	746.452	356.407	798.286	9488.72
746.368	1068.96	746.368	363.044	798.202	9564.21
746.283	1028.38	746.283	376.4	798.118	9282.63
746.199	1055.01	746.199	349.43	798.035	9202.93
746.115	1034.6	746.115	349.346	797.951	9286.19
746.03	1041.07	746.03	349.262	797.867	9307.35
745.946	1034.1	745.946	342.463	797.784	9204.44
745.861	960.008	745.861	322.24	797.7	9194.6
745.777	993.336	745.777	328.875	797.617	9208.02
745.692	952.836	745.692	348.926	797.533	9120.7
745.608	1026.4	745.608	348.842	797.449	9103.14
745.523	1006.03	745.523	315.223	797.366	9217.26
745.439	952.148	745.439	328.558	797.282	9106.76
745.354	938.511	745.354	321.775	797.198	8942.11
745.27	938.285	745.27	328.4	797.115	9017.49
745.185	931.359	745.185	301.519	797.031	8992.23
745.101	951.231	745.101	308.145	796.947	8997.93
745.017	930.91	745.017	341.557	796.864	8964.95
744.932	910.599	744.932	334.779	796.78	8901.05
744.848	930.461	744.848	314.616	796.696	8852.64
744.763	970.391	744.763	361.387	796.613	8796.53
744.679	896.559	744.679	314.465	796.529	8732.71
744.594	949.856	744.594	301.011	796.445	8738.46
744.51	869.377	744.51	307.626	796.362	8829.17
744.425	915.969	744.425	274.122	796.278	8711.33
744.341	902.379	744.341	300.793	796.194	8663.02
744.256	902.162	744.256	307.403	796.111	8568.43
744.172	895.263	744.172	327.372	796.027	8713.12
744.087	881.688	744.087	300.576	795.943	8595.4
744.003	881.476	744.003	300.503	795.86	8585.74
743.918	821.177	743.918	300.431	795.776	8390.98
743.834	841.003	743.834	287.009	795.692	8396.79
743.75	860.819	743.75	293.613	795.609	8541.35
743.665	860.611	743.665	326.899	795.525	8400.68
743.581	847.064	743.581	306.81	795.441	8367.96
743.496	853.527	743.496	313.405	795.357	8289.02
743.412	866.655	743.412	306.662	795.274	8425.77
743.327	839.785	743.327	273.264	795.19	8223.66
743.243	799.603	743.243	266.534	795.106	8314.17
743.158	826.056	743.158	293.117	795.023	8273.8
743.074	799.216	743.074	273.066	794.939	8264.22
742.989	792.365	742.989	286.317	794.855	8000.78
742.905	872.057	742.905	286.248	794.772	8237.4
742.82	805.293	742.82	292.834	794.688	8127.87
742.736	778.483	742.736	279.456	794.604	8010.71
742.651	791.599	742.651	252.78	794.521	8162.61
742.567	778.107	742.567	285.971	794.437	8053.17
742.482	777.919	742.482	265.955	794.353	8043.66
742.398	817.615	742.398	259.244	794.269	7972.7
742.313	764.252	742.313	252.535	794.186	7947.85
742.229	744.135	742.229	265.762	794.102	7953.73
742.144	770.525	742.144	272.341	794.018	7898.19
742.06	790.261	742.06	232.43	793.935	7904.07
741.975	743.595	741.975	278.848	793.851	7863.91
741.891	769.966	741.891	252.23	793.767	7701.04
741.806	749.872	741.806	232.261	793.683	7729.96
741.722	729.787	741.722	232.205	793.6	7659.2
741.637	742.876	741.637	278.579	793.516	7795.43
741.553	762.59	741.553	271.88	793.432	7563.76
741.468	702.739	741.468	238.666	793.349	7623.33
741.384	715.825	741.384	258.492	793.265	7705.86
741.299	702.399	741.299	238.551	793.181	7535.62
741.215	688.979	741.215	258.367	793.097	7602.81
741.13	715.305	741.13	245.058	793.014	7539.85
741.046	662.159	741.046	251.621	792.93	7576.4
740.961	708.339	740.961	231.7	792.846	7620.58
740.876	701.549	740.876	264.735	792.763	7504.1
740.792	681.529	740.792	251.438	792.679	7380.03
740.707	707.824	740.707	231.531	792.595	7294.24
740.623	641.517	740.623	244.702	792.511	7430.18
740.538	661.198	740.538	257.867	792.428	7176.28
740.454	647.817	740.454	211.532	792.344	7549.04
740.369	693.921	740.369	237.916	792.26	7348.71
740.285	654.11	740.285	257.68	792.176	7278.3
740.2	673.768	740.2	224.589	792.093	7200.29
740.116	647.189	740.116	237.743	792.009	7305.52
740.031	660.237	740.031	244.288	791.925	7204.64
739.947	732.685	739.947	237.628	791.841	7210.63
739.862	640.119	739.862	217.773	791.758	7010.64
739.778	626.769	739.778	191.329	791.674	7169.21
739.693	620.021	739.693	237.455	791.59	7114.2
739.609	626.465	739.609	217.614	791.506	7143.07
739.524	613.128	739.524	237.34	791.423	7011.87
739.439	599.796	739.439	224.1	791.339	7033.13
739.355	652.367	739.355	217.456	791.255	7039.15
739.27	632.445	739.27	250.343	791.171	6877.6
739.186	599.36	739.186	237.109	791.088	6990.25
739.101	612.384	739.101	223.882	791.004	6836.39
739.017	599.069	739.017	210.662	790.92	6987.06
738.932	539.689	738.932	236.937	790.836	6924.59
738.848	579.038	738.848	184.239	790.753	6915.4
738.763	585.476	738.763	184.195	790.669	6807.34
738.679	572.18	738.679	197.304	790.585	6706.93
738.594	591.767	738.594	216.981	790.501	6713
738.509	558.755	738.509	216.929	790.418	6795.08
738.425	545.476	738.425	210.304	790.334	6580.75
738.34	643.899	738.34	170.83	790.25	6602.04
738.256	584.623	738.256	190.495	790.166	6668.89
738.171	591.049	738.171	216.718	790.082	6553.46
738.087	571.208	738.087	203.534	789.999	6521.6
738.002	557.941	738.002	190.356	789.915	6520.11
737.917	557.806	737.917	190.31	789.831	6541.38
737.833	524.866	737.833	190.264	789.747	6448.85
737.748	550.975	737.748	196.777	789.664	6545.98
737.664	524.611	737.664	216.402	789.58	6377.65
737.579	557.264	737.579	183.569	789.496	6505.08
737.495	511.247	737.495	190.079	789.412	6215.56
737.41	543.887	737.41	196.586	789.328	6289.92
737.326	550.306	737.326	209.64	789.245	6311.21
737.241	530.523	737.241	189.94	789.161	6309.77
737.156	550.038	737.156	176.798	789.077	6187.16
737.072	543.358	737.072	189.848	788.993	6314.45
736.987	510.501	736.987	189.802	788.909	6207.03
736.903	536.55	736.903	183.212	788.826	6122.37
736.818	536.42	736.818	202.793	788.742	6166.37
736.734	523.209	736.734	163.503	788.658	6134.7
736.649	470.773	736.649	202.694	788.574	5989.6
736.564	509.88	736.564	189.571	788.49	5912.62
736.48	509.756	736.48	196.06	788.407	5994.42
736.395	490.031	736.395	163.344	788.323	6076.18
736.311	502.976	736.311	182.9	788.239	5938.79
736.226	535.506	736.226	137.142	788.155	6012.97
736.141	489.673	736.141	182.811	788.071	5890.76
736.057	489.553	736.057	182.767	787.988	5881.86
735.972	495.96	735.972	169.671	787.904	5752.18
735.888	476.267	735.888	182.678	787.82	5637.66
735.803	482.673	735.803	195.678	787.736	5726.91
735.719	476.034	735.719	163.025	787.652	5702.97
735.634	482.438	735.634	189.063	787.569	5663.95
735.549	456.249	735.549	156.428	787.485	5670.2
735.465	449.621	735.465	156.39	787.401	5638.74
735.38	488.6	735.38	149.837	787.317	5607.31
735.295	462.428	735.295	149.801	787.233	5628.62
735.211	481.85	735.211	149.764	787.15	5544.47
735.126	455.693	735.126	162.747	787.066	5505.54
735.042	488.123	735.042	143.183	786.982	5564.52
734.957	442.457	734.957	156.161	786.898	5563.24
734.872	474.875	734.872	169.134	786.814	5434.02
734.788	422.731	734.788	169.092	786.73	5545.64
734.703	416.126	734.703	162.549	786.647	5258.5
734.619	435.525	734.619	169.01	786.563	5294.9
734.534	435.419	734.534	155.971	786.479	5218.49
734.449	389.832	734.449	155.933	786.395	5315.03
734.365	428.711	734.365	155.895	786.311	5306.29
734.28	409.124	734.28	162.351	786.227	5237.45
734.196	428.501	734.196	181.788	786.144	5183.66
734.111	434.888	734.111	168.762	786.06	5167.45
734.026	441.271	734.026	162.232	785.976	5181.28
733.942	408.724	733.942	129.754	785.892	5120.03
733.857	421.597	733.857	155.667	785.808	5043.8
733.773	402.04	733.773	175.082	785.724	5072.66
733.688	414.908	733.688	162.073	785.64	5146.51
[truncated: 1,601 more rows]

[truncated: 2 more sheets: Figure 4B, Figure 4C]
